# Supplementary material for: The role of depression in secondary HIV transmission among people who inject drugs in Vietnam: A mathematical modeling analysis
Source: PLoS One. 2022 Oct 14;17(10):e0275995. doi: 10.1371/journal.pone.0275995 (PMC9565425; doi:10.1371/journal.pone.0275995)
Supplement: S3 Fig — A. Sensitivity analysis allowing for constant transmission probability (baseline transmission by baseline depression). B. Sensitivity analysis allowing for constant transmission probability (transmission in months 3–6 by baseline depression). (ZIP) [file pone.0275995.s004.zip]

Archive with 2 entries (2 files):
- S3B_Fig.docx
- S3A_Fig.docx
