# Supplementary material for: The role of depression in secondary HIV transmission among people who inject drugs in Vietnam: A mathematical modeling analysis
Source: PLoS One. 2022 Oct 14;17(10):e0275995. doi: 10.1371/journal.pone.0275995 (PMC9565425; doi:10.1371/journal.pone.0275995)
Supplement: S1 Dataset — (CSV) [file pone.0275995.s007.csv]

pidnum	visitnum	month	cesd	cesd23	depression	cd4	cd4_f	art_final	knowStatus_art	hiv_rna_num	hiv_rna_log	suppressed	suppressed_f	inject_3m	history_od	injectrisk_any	anysex_nocondom_3m	genhealth_f	alcohol_use	drink_f	age_bl	arm_f	marital_f	employ_f	died	prison	missing	partner_code	partner_n	hiv_positive	inject_freq	share_ampoule	transfer_solution	share_needle	n_share_ampoule	n_transfer_solution	n_share_needle	n_all_acts
10	1	0	42	1	Severe	705	CD4>=500	0	New HIV+	15722	4.1965077919397	0	Not Suppressed	90	1	1	1	Poor	1	Alcohol use	33.4839151266256	Subdistrict	Single	Work part-time	0	0	0	02	1	Don't know	2-3 times a week	2-3 times a month	Less than 1 time a month	Never	7.5	1.5	0	9
10	1	0	42	1	Severe	705	CD4>=500	0	New HIV+	15722	4.1965077919397	0	Not Suppressed	90	1	1	1	Poor	1	Alcohol use	33.4839151266256	Subdistrict	Single	Work part-time	0	0	0	03	2	Don't know	Less than 1 time a month	Less than 1 time a month	Never	Never	1.5	0	0	1.5
10	1	0	42	1	Severe	705	CD4>=500	0	New HIV+	15722	4.1965077919397	0	Not Suppressed	90	1	1	1	Poor	1	Alcohol use	33.4839151266256	Subdistrict	Single	Work part-time	0	0	0	04	3	Don't know	2-3 times a month	Never	Less than 1 time a month	Never	0	1.5	0	1.5
15	1	0	22	0	Mild	263	200<=CD4<500	1	Know HIV+/On ART	1	0	1	Virally Suppressed	60	0	1	1	Fair	1	Alcohol use	44	Both	Single	Work full-time	0	0	0	05	1	Yes	2-3 times a week	1 time a week	1 time a week	2-3 times a month	12	12	7.5	31.5
15	1	0	22	0	Mild	263	200<=CD4<500	1	Know HIV+/On ART	1	0	1	Virally Suppressed	60	0	1	1	Fair	1	Alcohol use	44	Both	Single	Work full-time	0	0	0	06	2	Don't know	2-3 times a week	1 time a week	1 time a week	2-3 times a month	12	12	7.5	31.5
15	2	6	30	1	Severe	221	200<=CD4<500	1	Know HIV+/On ART	NA	NA	NA	NA	90	0	1	0	Poor	0	Alcohol use	44	Both	Single	Work full-time	0	0	0	01	1	Yes	2-3 times a week	2-3 times a month	2-3 times a month	Never	7.5	7.5	0	15
15	2	6	30	1	Severe	221	200<=CD4<500	1	Know HIV+/On ART	NA	NA	NA	NA	90	0	1	0	Poor	0	Alcohol use	44	Both	Single	Work full-time	0	0	0	02	2	Yes	1 time a week	2-3 times a month	2-3 times a month	Never	7.5	7.5	0	15
17	2	6	29	1	Severe	160	CD4<200	1	New HIV+	34	1.53147891704226	1	Virally Suppressed	90	1	0	0	Fair	0	Alcohol use	39.2580424366872	Subdistrict	Single	Work full-time	0	0	0	01	1	Don't know	Everyday	Never	Never	Never	0	0	0	0
17	1	0	21	0	Mild	119	CD4<200	0	New HIV+	16137	4.20782279900151	0	Not Suppressed	90	1	1	0	Fair	1	Alcohol use	39.2580424366872	Subdistrict	Single	Work full-time	0	0	0	04	1	Don't know	Everyday	Never	2-3 times a month	Never	0	7.5	0	7.5
17	1	0	21	0	Mild	119	CD4<200	0	New HIV+	16137	4.20782279900151	0	Not Suppressed	90	1	1	0	Fair	1	Alcohol use	39.2580424366872	Subdistrict	Single	Work full-time	0	0	0	05	2	Don't know	Everyday	Never	Never	Never	0	0	0	0
17	1	0	21	0	Mild	119	CD4<200	0	New HIV+	16137	4.20782279900151	0	Not Suppressed	90	1	1	0	Fair	1	Alcohol use	39.2580424366872	Subdistrict	Single	Work full-time	0	0	0	06	3	Don't know	2-3 times a month	2-3 times a month	2-3 times a month	Never	7.5	7.5	0	15
18	1	0	31	1	Severe	242	200<=CD4<500	0	Know HIV+/No ART	46870	4.67089495352021	0	Not Suppressed	90	1	1	0	Poor	1	Alcohol use	33.741273100616	Both	Single	Work full-time	0	0	0	01	1	Don't know	2-3 times a month	Never	2-3 times a month	Never	0	7.5	0	7.5
18	1	0	31	1	Severe	242	200<=CD4<500	0	Know HIV+/No ART	46870	4.67089495352021	0	Not Suppressed	90	1	1	0	Poor	1	Alcohol use	33.741273100616	Both	Single	Work full-time	0	0	0	02	2	Don't know	2-3 times a month	Never	Never	Never	0	0	0	0
20	1	0	35	1	Severe	538	CD4>=500	0	Know HIV+/No ART	11700	4.06818586174616	0	Not Suppressed	90	0	1	0	Fair	0	No alcohol use	35.7234770704997	Subdistrict	Single	Work part-time	0	0	0	03	1	Don't know	Less than 1 time a month	Never	Never	Never	0	0	0	0
20	1	0	35	1	Severe	538	CD4>=500	0	Know HIV+/No ART	11700	4.06818586174616	0	Not Suppressed	90	0	1	0	Fair	0	No alcohol use	35.7234770704997	Subdistrict	Single	Work part-time	0	0	0	04	2	Don't know	Less than 1 time a month	Never	Less than 1 time a month	Never	0	1.5	0	1.5
23	2	6	21	0	Mild	13	CD4<200	1	New HIV+	2050	3.31175386105575	0	Not Suppressed	15	0	1	0	Poor	0	Alcohol use	30.652977412731	Subdistrict	Married/cohabitating	Work full-time	0	0	0	03	1	Don't know	1 time a week	Never	Never	Never	0	0	0	0
23	2	6	21	0	Mild	13	CD4<200	1	New HIV+	2050	3.31175386105575	0	Not Suppressed	15	0	1	0	Poor	0	Alcohol use	30.652977412731	Subdistrict	Married/cohabitating	Work full-time	0	0	0	04	2	Don't know	1 time a week	Never	Never	Never	0	0	0	0
23	2	6	21	0	Mild	13	CD4<200	1	New HIV+	2050	3.31175386105575	0	Not Suppressed	15	0	1	0	Poor	0	Alcohol use	30.652977412731	Subdistrict	Married/cohabitating	Work full-time	0	0	0	05	3	Yes	1 time a week	Less than 1 time a month	Never	Never	1.5	0	0	1.5
23	1	0	13	0	None	41	CD4<200	0	New HIV+	59067	4.77134491369625	0	Not Suppressed	15	0	1	1	Fair	1	Alcohol use	30.652977412731	Subdistrict	Married/cohabitating	Work full-time	0	0	0	04	1	No	Less than 1 time a month	Never	Less than 1 time a month	Never	0	1.5	0	1.5
23	1	0	13	0	None	41	CD4<200	0	New HIV+	59067	4.77134491369625	0	Not Suppressed	15	0	1	1	Fair	1	Alcohol use	30.652977412731	Subdistrict	Married/cohabitating	Work full-time	0	0	0	05	2	No	Less than 1 time a month	Never	Less than 1 time a month	Never	0	1.5	0	1.5
23	1	0	13	0	None	41	CD4<200	0	New HIV+	59067	4.77134491369625	0	Not Suppressed	15	0	1	1	Fair	1	Alcohol use	30.652977412731	Subdistrict	Married/cohabitating	Work full-time	0	0	0	06	3	No	Less than 1 time a month	Never	Less than 1 time a month	Never	0	1.5	0	1.5
24	1	0	20	0	Mild	100	CD4<200	0	New HIV+	15018	4.17661209999187	0	Not Suppressed	70	0	1	0	Good or very good	1	Alcohol use	21.9712525667351	Both	Single	Unemployed/other	0	0	0	03	1	No	2-3 times a week	2-3 times a week	2-3 times a week	2-3 times a week	30	30	30	90
24	1	0	20	0	Mild	100	CD4<200	0	New HIV+	15018	4.17661209999187	0	Not Suppressed	70	0	1	0	Good or very good	1	Alcohol use	21.9712525667351	Both	Single	Unemployed/other	0	0	0	04	2	No	2-3 times a month	2-3 times a month	2-3 times a month	2-3 times a month	7.5	7.5	7.5	22.5
24	1	0	20	0	Mild	100	CD4<200	0	New HIV+	15018	4.17661209999187	0	Not Suppressed	70	0	1	0	Good or very good	1	Alcohol use	21.9712525667351	Both	Single	Unemployed/other	0	0	0	05	3	No	2-3 times a month	2-3 times a month	2-3 times a month	2-3 times a month	7.5	7.5	7.5	22.5
24	1	0	20	0	Mild	100	CD4<200	0	New HIV+	15018	4.17661209999187	0	Not Suppressed	70	0	1	0	Good or very good	1	Alcohol use	21.9712525667351	Both	Single	Unemployed/other	0	0	0	06	4	No	Less than 1 time a month	Less than 1 time a month	Less than 1 time a month	Less than 1 time a month	1.5	1.5	1.5	4.5
24	2	6	28	1	Severe	110	CD4<200	0	New HIV+	409	2.61172330800734	0	Not Suppressed	60	0	0	0	Poor	1	Alcohol use	21.9712525667351	Both	Single	Unemployed/other	0	0	0	03	1	Yes	2-3 times a week	Never	Never	Never	0	0	0	0
24	2	6	28	1	Severe	110	CD4<200	0	New HIV+	409	2.61172330800734	0	Not Suppressed	60	0	0	0	Poor	1	Alcohol use	21.9712525667351	Both	Single	Unemployed/other	0	0	0	04	2	Yes	2-3 times a week	Never	Never	Never	0	0	0	0
24	2	6	28	1	Severe	110	CD4<200	0	New HIV+	409	2.61172330800734	0	Not Suppressed	60	0	0	0	Poor	1	Alcohol use	21.9712525667351	Both	Single	Unemployed/other	0	0	0	05	3	No	2-3 times a week	Never	Never	Never	0	0	0	0
24	2	6	28	1	Severe	110	CD4<200	0	New HIV+	409	2.61172330800734	0	Not Suppressed	60	0	0	0	Poor	1	Alcohol use	21.9712525667351	Both	Single	Unemployed/other	0	0	0	01	4	Yes	2-3 times a week	Never	Never	Never	0	0	0	0
25	1	0	28	1	Severe	146	CD4<200	0	New HIV+	330255	5.51884940147497	0	Not Suppressed	87	1	1	0	Fair	0	No alcohol use	25.347022587269	Subdistrict	Single	Work full-time	0	0	0	03	1	Yes	2-3 times a week	Less than 1 time a month	1 time a week	Less than 1 time a month	1.5	12	1.5	15
25	1	0	28	1	Severe	146	CD4<200	0	New HIV+	330255	5.51884940147497	0	Not Suppressed	87	1	1	0	Fair	0	No alcohol use	25.347022587269	Subdistrict	Single	Work full-time	0	0	0	04	2	No	1 time a week	1 time a week	Never	Never	12	0	0	12
25	1	0	28	1	Severe	146	CD4<200	0	New HIV+	330255	5.51884940147497	0	Not Suppressed	87	1	1	0	Fair	0	No alcohol use	25.347022587269	Subdistrict	Single	Work full-time	0	0	0	05	3	No	2-3 times a month	Never	2-3 times a month	Never	0	7.5	0	7.5
32	1	0	12	0	None	320	200<=CD4<500	0	New HIV+	28259	4.45115678942457	0	Not Suppressed	30	0	1	1	Fair	1	Alcohol use	41.1307323750856	Both	Married/cohabitating	Work full-time	0	0	0	02	1	No	2-3 times a week	Never	2-3 times a week	Never	0	30	0	30
32	1	0	12	0	None	320	200<=CD4<500	0	New HIV+	28259	4.45115678942457	0	Not Suppressed	30	0	1	1	Fair	1	Alcohol use	41.1307323750856	Both	Married/cohabitating	Work full-time	0	0	0	03	2	No	2-3 times a week	Never	2-3 times a week	Never	0	30	0	30
32	1	0	12	0	None	320	200<=CD4<500	0	New HIV+	28259	4.45115678942457	0	Not Suppressed	30	0	1	1	Fair	1	Alcohol use	41.1307323750856	Both	Married/cohabitating	Work full-time	0	0	0	04	3	No	2-3 times a week	Never	Never	Never	0	0	0	0
35	1	0	27	1	Severe	320	200<=CD4<500	0	Know HIV+/No ART	11874	4.07459704459004	0	Not Suppressed	90	0	1	0	Fair	0	No alcohol use	25.6536618754278	Subdistrict	Single	Work part-time	0	0	0	01	1	No	2-3 times a week	Less than 1 time a month	2-3 times a month	Never	1.5	7.5	0	9
35	1	0	27	1	Severe	320	200<=CD4<500	0	Know HIV+/No ART	11874	4.07459704459004	0	Not Suppressed	90	0	1	0	Fair	0	No alcohol use	25.6536618754278	Subdistrict	Single	Work part-time	0	0	0	02	2	No	2-3 times a week	Less than 1 time a month	2-3 times a month	Never	1.5	7.5	0	9
35	1	0	27	1	Severe	320	200<=CD4<500	0	Know HIV+/No ART	11874	4.07459704459004	0	Not Suppressed	90	0	1	0	Fair	0	No alcohol use	25.6536618754278	Subdistrict	Single	Work part-time	0	0	0	03	3	Yes	1 time a week	Never	2-3 times a month	Never	0	7.5	0	7.5
37	1	0	57	1	Severe	107	CD4<200	0	New HIV+	1030000	6.01283722470517	0	Not Suppressed	90	1	1	1	Poor	0	No alcohol use	46.1409993155373	Both	Married/cohabitating	Unemployed/other	0	0	0	01	1	Don't know	2-3 times a week	2-3 times a week	Everyday	2-3 times a week	30	90	30	150
37	1	0	57	1	Severe	107	CD4<200	0	New HIV+	1030000	6.01283722470517	0	Not Suppressed	90	1	1	1	Poor	0	No alcohol use	46.1409993155373	Both	Married/cohabitating	Unemployed/other	0	0	0	02	2	Don't know	2-3 times a week	2-3 times a week	2-3 times a week	2-3 times a week	30	30	30	90
37	1	0	57	1	Severe	107	CD4<200	0	New HIV+	1030000	6.01283722470517	0	Not Suppressed	90	1	1	1	Poor	0	No alcohol use	46.1409993155373	Both	Married/cohabitating	Unemployed/other	0	0	0	03	3	Don't know	2-3 times a week	2-3 times a week	2-3 times a week	2-3 times a week	30	30	30	90
37	1	0	57	1	Severe	107	CD4<200	0	New HIV+	1030000	6.01283722470517	0	Not Suppressed	90	1	1	1	Poor	0	No alcohol use	46.1409993155373	Both	Married/cohabitating	Unemployed/other	0	0	0	04	4	Don't know	2-3 times a week	Everyday	2-3 times a week	2-3 times a week	90	30	30	150
41	1	0	5	0	None	233	200<=CD4<500	0	New HIV+	20310	4.30770992340481	0	Not Suppressed	30	0	1	1	Fair	1	Alcohol use	33.9548254620123	Both	Married/cohabitating	Work full-time	0	0	0	03	1	Don't know	2-3 times a week	Never	1 time a week	Never	0	12	0	12
41	1	0	5	0	None	233	200<=CD4<500	0	New HIV+	20310	4.30770992340481	0	Not Suppressed	30	0	1	1	Fair	1	Alcohol use	33.9548254620123	Both	Married/cohabitating	Work full-time	0	0	0	04	2	Don't know	2-3 times a month	Never	2-3 times a month	Never	0	7.5	0	7.5
41	1	0	5	0	None	233	200<=CD4<500	0	New HIV+	20310	4.30770992340481	0	Not Suppressed	30	0	1	1	Fair	1	Alcohol use	33.9548254620123	Both	Married/cohabitating	Work full-time	0	0	0	05	3	Don't know	2-3 times a week	Never	Never	Never	0	0	0	0
43	2	6	35	1	Severe	209	200<=CD4<500	0	New HIV+	NA	NA	NA	NA	90	1	0	0	Poor	1	No alcohol use	34.7789185489391	Subdistrict	Widow/Divorce/Sep	Work full-time	0	0	0	02	1	Yes	2-3 times a month	Never	Never	Never	0	0	0	0
43	1	0	37	1	Severe	178	CD4<200	0	New HIV+	2299975	6.36172311539974	0	Not Suppressed	90	1	1	0	Poor	0	No alcohol use	34.7789185489391	Subdistrict	Widow/Divorce/Sep	Work full-time	0	0	0	01	1	No	2-3 times a month	Less than 1 time a month	Never	Never	1.5	0	0	1.5
43	1	0	37	1	Severe	178	CD4<200	0	New HIV+	2299975	6.36172311539974	0	Not Suppressed	90	1	1	0	Poor	0	No alcohol use	34.7789185489391	Subdistrict	Widow/Divorce/Sep	Work full-time	0	0	0	02	2	No	Less than 1 time a month	Never	Never	Never	0	0	0	0
48	1	0	3	0	None	215	200<=CD4<500	0	New HIV+	39200	4.59328606702046	0	Not Suppressed	90	0	0	0	Fair	1	Alcohol use	39.6960985626283	Both	Married/cohabitating	Work full-time	0	0	0	02	1	Don't know	2-3 times a week	Never	Never	Never	0	0	0	0
48	1	0	3	0	None	215	200<=CD4<500	0	New HIV+	39200	4.59328606702046	0	Not Suppressed	90	0	0	0	Fair	1	Alcohol use	39.6960985626283	Both	Married/cohabitating	Work full-time	0	0	0	03	2	Don't know	Less than 1 time a month	Never	Never	Never	0	0	0	0
48	1	0	3	0	None	215	200<=CD4<500	0	New HIV+	39200	4.59328606702046	0	Not Suppressed	90	0	0	0	Fair	1	Alcohol use	39.6960985626283	Both	Married/cohabitating	Work full-time	0	0	0	04	3	Don't know	Less than 1 time a month	Never	Never	Never	0	0	0	0
64	1	0	40	1	Severe	385	200<=CD4<500	0	New HIV+	8735	3.94126290931895	0	Not Suppressed	90	0	1	0	Poor	0	No alcohol use	39.4496919917864	Both	Single	Work full-time	0	0	0	01	1	Don't know	1 time a week	Less than 1 time a month	Never	Never	1.5	0	0	1.5
64	1	0	40	1	Severe	385	200<=CD4<500	0	New HIV+	8735	3.94126290931895	0	Not Suppressed	90	0	1	0	Poor	0	No alcohol use	39.4496919917864	Both	Single	Work full-time	0	0	0	02	2	Don't know	1 time a week	1 time a week	1 time a week	Never	12	12	0	24
69	2	6	33	1	Severe	298	200<=CD4<500	0	New HIV+	NA	NA	NA	NA	90	0	1	1	Poor	1	No alcohol use	35.3429158110883	Both	Single	Work full-time	0	0	0	02	1	Don't know	2-3 times a week	2-3 times a month	1 time a week	2-3 times a month	7.5	12	7.5	27
69	1	0	39	1	Severe	369	200<=CD4<500	0	New HIV+	12200	4.08635983067475	0	Not Suppressed	90	0	1	1	Poor	0	No alcohol use	35.3429158110883	Both	Single	Work full-time	0	0	0	01	1	Don't know	Everyday	Everyday	Everyday	Less than 1 time a month	90	90	1.5	181.5
69	1	0	39	1	Severe	369	200<=CD4<500	0	New HIV+	12200	4.08635983067475	0	Not Suppressed	90	0	1	1	Poor	0	No alcohol use	35.3429158110883	Both	Single	Work full-time	0	0	0	03	2	No	Everyday	Everyday	Everyday	Never	90	90	0	180
69	1	0	39	1	Severe	369	200<=CD4<500	0	New HIV+	12200	4.08635983067475	0	Not Suppressed	90	0	1	1	Poor	0	No alcohol use	35.3429158110883	Both	Single	Work full-time	0	0	0	04	3	Don't know	2-3 times a week	2-3 times a week	1 time a week	Never	30	12	0	42
69	1	0	39	1	Severe	369	200<=CD4<500	0	New HIV+	12200	4.08635983067475	0	Not Suppressed	90	0	1	1	Poor	0	No alcohol use	35.3429158110883	Both	Single	Work full-time	0	0	0	05	4	Don't know	1 time a week	1 time a week	2-3 times a month	Less than 1 time a month	12	7.5	1.5	21
69	1	0	39	1	Severe	369	200<=CD4<500	0	New HIV+	12200	4.08635983067475	0	Not Suppressed	90	0	1	1	Poor	0	No alcohol use	35.3429158110883	Both	Single	Work full-time	0	0	0	06	5	No	1 time a week	1 time a week	1 time a week	Never	12	12	0	24
69	1	0	39	1	Severe	369	200<=CD4<500	0	New HIV+	12200	4.08635983067475	0	Not Suppressed	90	0	1	1	Poor	0	No alcohol use	35.3429158110883	Both	Single	Work full-time	0	0	0	07	6	No	2-3 times a month	2-3 times a month	Less than 1 time a month	Never	7.5	1.5	0	9
69	1	0	39	1	Severe	369	200<=CD4<500	0	New HIV+	12200	4.08635983067475	0	Not Suppressed	90	0	1	1	Poor	0	No alcohol use	35.3429158110883	Both	Single	Work full-time	0	0	0	08	7	Don't know	1 time a week	Less than 1 time a month	Never	Never	1.5	0	0	1.5
69	1	0	39	1	Severe	369	200<=CD4<500	0	New HIV+	12200	4.08635983067475	0	Not Suppressed	90	0	1	1	Poor	0	No alcohol use	35.3429158110883	Both	Single	Work full-time	0	0	0	09	8	No	2-3 times a week	2-3 times a month	Never	Never	7.5	0	0	7.5
69	1	0	39	1	Severe	369	200<=CD4<500	0	New HIV+	12200	4.08635983067475	0	Not Suppressed	90	0	1	1	Poor	0	No alcohol use	35.3429158110883	Both	Single	Work full-time	0	0	0	10	9	Don't know	1 time a week	Never	Never	Never	0	0	0	0
69	1	0	39	1	Severe	369	200<=CD4<500	0	New HIV+	12200	4.08635983067475	0	Not Suppressed	90	0	1	1	Poor	0	No alcohol use	35.3429158110883	Both	Single	Work full-time	0	0	0	11	10	No	1 time a week	Never	Never	Never	0	0	0	0
75	1	0	27	1	Severe	253	200<=CD4<500	0	New HIV+	4411	3.64453705777841	0	Not Suppressed	60	0	1	1	Fair	1	Alcohol use	31.1622176591376	Subdistrict	Married/cohabitating	Work full-time	0	0	0	01	1	No	1 time a week	1 time a week	2-3 times a month	Less than 1 time a month	12	7.5	1.5	21
75	1	0	27	1	Severe	253	200<=CD4<500	0	New HIV+	4411	3.64453705777841	0	Not Suppressed	60	0	1	1	Fair	1	Alcohol use	31.1622176591376	Subdistrict	Married/cohabitating	Work full-time	0	0	0	02	2	No	Less than 1 time a month	Less than 1 time a month	Less than 1 time a month	Never	1.5	1.5	0	3
75	1	0	27	1	Severe	253	200<=CD4<500	0	New HIV+	4411	3.64453705777841	0	Not Suppressed	60	0	1	1	Fair	1	Alcohol use	31.1622176591376	Subdistrict	Married/cohabitating	Work full-time	0	0	0	03	3	No	2-3 times a month	Less than 1 time a month	Less than 1 time a month	Never	1.5	1.5	0	3
80	1	0	29	1	Severe	103	CD4<200	0	New HIV+	32782	4.51563544595405	0	Not Suppressed	90	0	1	1	Fair	1	Alcohol use	36.5311430527036	Control	Married/cohabitating	Work part-time	0	0	0	04	1	No	Everyday	Less than 1 time a month	Less than 1 time a month	Never	1.5	1.5	0	3
80	1	0	29	1	Severe	103	CD4<200	0	New HIV+	32782	4.51563544595405	0	Not Suppressed	90	0	1	1	Fair	1	Alcohol use	36.5311430527036	Control	Married/cohabitating	Work part-time	0	0	0	05	2	No	Everyday	Less than 1 time a month	Less than 1 time a month	Never	1.5	1.5	0	3
80	1	0	29	1	Severe	103	CD4<200	0	New HIV+	32782	4.51563544595405	0	Not Suppressed	90	0	1	1	Fair	1	Alcohol use	36.5311430527036	Control	Married/cohabitating	Work part-time	0	0	0	06	3	Don't know	Everyday	2-3 times a month	Less than 1 time a month	Never	7.5	1.5	0	9
80	2	6	36	1	Severe	81	CD4<200	0	New HIV+	21596	4.33437331879921	0	Not Suppressed	90	0	1	1	Poor	1	Alcohol use	36.5311430527036	Control	Married/cohabitating	Work part-time	0	0	0	01	1	Yes	Everyday	Less than 1 time a month	Never	Never	1.5	0	0	1.5
81	2	6	16	0	Mild	387	200<=CD4<500	0	New HIV+	NA	NA	NA	NA	90	0	0	0	Poor	0	No alcohol use	22.8035592060233	Individual	Single	Work part-time	0	0	0	01	1	Don't know	1 time a week	Never	Never	Never	0	0	0	0
81	1	0	4	0	None	677	CD4>=500	0	New HIV+	53193	4.72585448452447	0	Not Suppressed	90	0	1	1	Fair	0	No alcohol use	22.8035592060233	Individual	Single	Work part-time	0	0	0	01	1	Don't know	Everyday	1 time a week	Everyday	Never	12	90	0	102
83	1	0	20	0	Mild	334	200<=CD4<500	0	New HIV+	18877	4.27593297582171	0	Not Suppressed	90	0	1	1	Poor	1	Alcohol use	32.5995893223819	Individual	Married/cohabitating	Work full-time	0	0	0	04	1	No	2-3 times a month	2-3 times a month	2-3 times a month	Never	7.5	7.5	0	15
83	1	0	20	0	Mild	334	200<=CD4<500	0	New HIV+	18877	4.27593297582171	0	Not Suppressed	90	0	1	1	Poor	1	Alcohol use	32.5995893223819	Individual	Married/cohabitating	Work full-time	0	0	0	03	2	Don't know	2-3 times a month	2-3 times a month	2-3 times a month	Never	7.5	7.5	0	15
93	1	0	23	1	Severe	154	CD4<200	0	New HIV+	141942	5.15211092025911	0	Not Suppressed	90	1	1	1	Fair	1	Alcohol use	34.2477754962355	Individual	Widow/Divorce/Sep	Work full-time	0	0	0	01	1	Don't know	Everyday	Everyday	1 time a week	2-3 times a month	90	12	7.5	109.5
93	1	0	23	1	Severe	154	CD4<200	0	New HIV+	141942	5.15211092025911	0	Not Suppressed	90	1	1	1	Fair	1	Alcohol use	34.2477754962355	Individual	Widow/Divorce/Sep	Work full-time	0	0	0	02	2	Don't know	Everyday	2-3 times a week	1 time a week	Never	30	12	0	42
115	1	0	29	1	Severe	142	CD4<200	0	New HIV+	218878	5.34020211168781	0	Not Suppressed	70	0	1	0	Poor	1	Alcohol use	31.5947980835045	Control	Single	Work full-time	0	0	0	03	1	No	2-3 times a week	2-3 times a month	2-3 times a week	Never	7.5	30	0	37.5
115	1	0	29	1	Severe	142	CD4<200	0	New HIV+	218878	5.34020211168781	0	Not Suppressed	70	0	1	0	Poor	1	Alcohol use	31.5947980835045	Control	Single	Work full-time	0	0	0	04	2	No	2-3 times a week	Never	Less than 1 time a month	Never	0	1.5	0	1.5
115	1	0	29	1	Severe	142	CD4<200	0	New HIV+	218878	5.34020211168781	0	Not Suppressed	70	0	1	0	Poor	1	Alcohol use	31.5947980835045	Control	Single	Work full-time	0	0	0	05	3	No	Less than 1 time a month	Never	Never	Never	0	0	0	0
117	1	0	21	0	Mild	620	CD4>=500	0	New HIV+	15400	4.18752072083646	0	Not Suppressed	90	0	1	0	Fair	1	Alcohol use	32.6570841889117	Control	Single	Work full-time	0	0	0	01	1	Yes	1 time a week	1 time a week	Never	Less than 1 time a month	12	0	1.5	13.5
117	1	0	21	0	Mild	620	CD4>=500	0	New HIV+	15400	4.18752072083646	0	Not Suppressed	90	0	1	0	Fair	1	Alcohol use	32.6570841889117	Control	Single	Work full-time	0	0	0	02	2	Yes	2-3 times a week	1 time a week	Never	Never	12	0	0	12
117	1	0	21	0	Mild	620	CD4>=500	0	New HIV+	15400	4.18752072083646	0	Not Suppressed	90	0	1	0	Fair	1	Alcohol use	32.6570841889117	Control	Single	Work full-time	0	0	0	03	3	Yes	2-3 times a week	1 time a week	2-3 times a month	Never	12	7.5	0	19.5
121	1	0	5	0	None	NA	NA	0	New HIV+	622	2.79379038469082	0	Not Suppressed	90	1	1	1	Poor	1	Alcohol use	38.2970568104038	Subdistrict	Married/cohabitating	Work full-time	0	0	0	02	1	Yes	Everyday	2-3 times a week	2-3 times a week	Less than 1 time a month	30	30	1.5	61.5
121	1	0	5	0	None	NA	NA	0	New HIV+	622	2.79379038469082	0	Not Suppressed	90	1	1	1	Poor	1	Alcohol use	38.2970568104038	Subdistrict	Married/cohabitating	Work full-time	0	0	0	03	2	Yes	1 time a week	1 time a week	Less than 1 time a month	Less than 1 time a month	12	1.5	1.5	15
126	1	0	31	1	Severe	265	200<=CD4<500	0	New HIV+	39628	4.59800215432051	0	Not Suppressed	90	0	1	0	Poor	1	Alcohol use	34.3846680355921	Control	Single	Work part-time	0	0	0	03	1	Don't know	2-3 times a week	1 time a week	Less than 1 time a month	Never	12	1.5	0	13.5
126	1	0	31	1	Severe	265	200<=CD4<500	0	New HIV+	39628	4.59800215432051	0	Not Suppressed	90	0	1	0	Poor	1	Alcohol use	34.3846680355921	Control	Single	Work part-time	0	0	0	04	2	Don't know	2-3 times a week	Less than 1 time a month	1 time a week	Never	1.5	12	0	13.5
126	2	6	29	1	Severe	45	CD4<200	0	New HIV+	NA	NA	NA	NA	90	0	0	0	Poor	0	Alcohol use	34.3846680355921	Control	Single	Work part-time	0	0	0	02	1	Don't know	Less than 1 time a month	Never	Never	Never	0	0	0	0
128	1	0	24	1	Severe	250	200<=CD4<500	0	New HIV+	10216	4.00928088425536	0	Not Suppressed	36	1	1	0	Fair	1	Alcohol use	39.4387405886379	Individual	Single	Work part-time	0	0	0	01	1	Don't know	2-3 times a week	Never	1 time a week	Never	0	12	0	12
128	1	0	24	1	Severe	250	200<=CD4<500	0	New HIV+	10216	4.00928088425536	0	Not Suppressed	36	1	1	0	Fair	1	Alcohol use	39.4387405886379	Individual	Single	Work part-time	0	0	0	02	2	No	1 time a week	Less than 1 time a month	Never	Never	1.5	0	0	1.5
130	1	0	34	1	Severe	83	CD4<200	0	New HIV+	125198	5.09759739120747	0	Not Suppressed	90	0	1	0	Poor	0	No alcohol use	37.8343600273785	Subdistrict	Married/cohabitating	Work full-time	0	0	0	02	1	No	2-3 times a week	2-3 times a month	2-3 times a week	Never	7.5	30	0	37.5
130	1	0	34	1	Severe	83	CD4<200	0	New HIV+	125198	5.09759739120747	0	Not Suppressed	90	0	1	0	Poor	0	No alcohol use	37.8343600273785	Subdistrict	Married/cohabitating	Work full-time	0	0	0	03	2	Don't know	1 time a week	2-3 times a month	1 time a week	Never	7.5	12	0	19.5
130	1	0	34	1	Severe	83	CD4<200	0	New HIV+	125198	5.09759739120747	0	Not Suppressed	90	0	1	0	Poor	0	No alcohol use	37.8343600273785	Subdistrict	Married/cohabitating	Work full-time	0	0	0	04	3	Don't know	1 time a week	Never	2-3 times a month	Never	0	7.5	0	7.5
138	1	0	17	0	Mild	206	200<=CD4<500	0	New HIV+	23025	4.36219963886889	0	Not Suppressed	90	0	1	1	Fair	1	Alcohol use	30.1437371663244	Control	Married/cohabitating	Work full-time	0	0	0	01	1	Don't know	1 time a week	Never	1 time a week	Never	0	12	0	12
138	1	0	17	0	Mild	206	200<=CD4<500	0	New HIV+	23025	4.36219963886889	0	Not Suppressed	90	0	1	1	Fair	1	Alcohol use	30.1437371663244	Control	Married/cohabitating	Work full-time	0	0	0	02	2	Don't know	Less than 1 time a month	Never	Never	Never	0	0	0	0
138	1	0	17	0	Mild	206	200<=CD4<500	0	New HIV+	23025	4.36219963886889	0	Not Suppressed	90	0	1	1	Fair	1	Alcohol use	30.1437371663244	Control	Married/cohabitating	Work full-time	0	0	0	03	3	Don't know	1 time a week	Never	1 time a week	Never	0	12	0	12
138	1	0	17	0	Mild	206	200<=CD4<500	0	New HIV+	23025	4.36219963886889	0	Not Suppressed	90	0	1	1	Fair	1	Alcohol use	30.1437371663244	Control	Married/cohabitating	Work full-time	0	0	0	04	4	Don't know	1 time a week	Never	Never	Never	0	0	0	0
141	1	0	10	0	None	380	200<=CD4<500	0	New HIV+	22300	4.34830486304816	0	Not Suppressed	55	0	1	0	Fair	1	Alcohol use	30.7707049965777	Individual	Single	Unemployed/other	0	0	0	04	1	No	2-3 times a week	1 time a week	2-3 times a week	Never	12	30	0	42
141	1	0	10	0	None	380	200<=CD4<500	0	New HIV+	22300	4.34830486304816	0	Not Suppressed	55	0	1	0	Fair	1	Alcohol use	30.7707049965777	Individual	Single	Unemployed/other	0	0	0	05	2	No	2-3 times a month	Less than 1 time a month	2-3 times a month	Never	1.5	7.5	0	9
141	1	0	10	0	None	380	200<=CD4<500	0	New HIV+	22300	4.34830486304816	0	Not Suppressed	55	0	1	0	Fair	1	Alcohol use	30.7707049965777	Individual	Single	Unemployed/other	0	0	0	06	3	No	2-3 times a month	Never	Never	Never	0	0	0	0
162	2	6	15	0	None	NA	NA	0	New HIV+	NA	NA	NA	NA	90	0	0	0	Fair	0	Alcohol use	36.6762491444216	Subdistrict	Single	Work full-time	0	0	0	03	1	Yes	Everyday	Never	Never	Never	0	0	0	0
162	1	0	7	0	None	239	200<=CD4<500	0	New HIV+	84577	4.9272522763825	0	Not Suppressed	90	0	1	0	Poor	1	Alcohol use	36.6762491444216	Subdistrict	Single	Work full-time	0	0	0	01	1	Don't know	2-3 times a week	Never	Never	Never	0	0	0	0
162	1	0	7	0	None	239	200<=CD4<500	0	New HIV+	84577	4.9272522763825	0	Not Suppressed	90	0	1	0	Poor	1	Alcohol use	36.6762491444216	Subdistrict	Single	Work full-time	0	0	0	02	2	Don't know	Everyday	Everyday	Everyday	2-3 times a month	90	90	7.5	187.5
164	2	6	36	1	Severe	130	CD4<200	0	Know HIV+/No ART	7722	3.88772979728803	0	Not Suppressed	8	0	1	0	Poor	1	Alcohol use	30.1026694045175	Subdistrict	Widow/Divorce/Sep	Unemployed/other	0	0	0	01	1	Don't know	Less than 1 time a month	Less than 1 time a month	Less than 1 time a month	Never	1.5	1.5	0	3
164	1	0	28	1	Severe	189	CD4<200	0	Know HIV+/No ART	3134	3.49609899213257	0	Not Suppressed	90	0	1	0	Fair	1	Alcohol use	30.1026694045175	Subdistrict	Widow/Divorce/Sep	Unemployed/other	0	0	0	01	1	Don't know	2-3 times a month	2-3 times a month	2-3 times a month	Never	7.5	7.5	0	15
166	1	0	31	1	Severe	206	200<=CD4<500	0	Know HIV+/No ART	4090	3.61172330800734	0	Not Suppressed	90	0	1	0	Fair	0	No alcohol use	34.4093086926762	Both	Single	Work part-time	0	0	0	04	1	Yes	2-3 times a month	2-3 times a month	2-3 times a month	2-3 times a month	7.5	7.5	7.5	22.5
166	1	0	31	1	Severe	206	200<=CD4<500	0	Know HIV+/No ART	4090	3.61172330800734	0	Not Suppressed	90	0	1	0	Fair	0	No alcohol use	34.4093086926762	Both	Single	Work part-time	0	0	0	05	2	Yes	Less than 1 time a month	Never	Less than 1 time a month	Never	0	1.5	0	1.5
167	1	0	24	1	Severe	216	200<=CD4<500	0	New HIV+	99635	4.99841192513811	0	Not Suppressed	90	0	1	0	Fair	0	No alcohol use	34.7734428473648	Subdistrict	Single	Unemployed/other	0	0	0	01	1	Don't know	2-3 times a month	Never	2-3 times a month	Never	0	7.5	0	7.5
167	1	0	24	1	Severe	216	200<=CD4<500	0	New HIV+	99635	4.99841192513811	0	Not Suppressed	90	0	1	0	Fair	0	No alcohol use	34.7734428473648	Subdistrict	Single	Unemployed/other	0	0	0	02	2	Don't know	Less than 1 time a month	Never	Less than 1 time a month	Never	0	1.5	0	1.5
167	1	0	24	1	Severe	216	200<=CD4<500	0	New HIV+	99635	4.99841192513811	0	Not Suppressed	90	0	1	0	Fair	0	No alcohol use	34.7734428473648	Subdistrict	Single	Unemployed/other	0	0	0	03	3	Don't know	Less than 1 time a month	Never	Less than 1 time a month	Never	0	1.5	0	1.5
170	1	0	12	0	None	716	CD4>=500	0	New HIV+	3900	3.5910646070265	0	Not Suppressed	90	0	0	1	Fair	1	Alcohol use	33.9493497604381	Subdistrict	Single	Unemployed/other	0	0	0	02	1	Don't know	Less than 1 time a month	Never	Never	Never	0	0	0	0
172	1	0	16	0	Mild	60	CD4<200	0	New HIV+	29681	4.4724785289239	0	Not Suppressed	90	0	1	1	Fair	1	Alcohol use	37.1937029431896	Both	Single	Work part-time	0	0	0	03	1	Don't know	2-3 times a month	2-3 times a month	2-3 times a month	Less than 1 time a month	7.5	7.5	1.5	16.5
172	1	0	16	0	Mild	60	CD4<200	0	New HIV+	29681	4.4724785289239	0	Not Suppressed	90	0	1	1	Fair	1	Alcohol use	37.1937029431896	Both	Single	Work part-time	0	0	0	04	2	Don't know	2-3 times a month	Less than 1 time a month	Less than 1 time a month	Less than 1 time a month	1.5	1.5	1.5	4.5
172	1	0	16	0	Mild	60	CD4<200	0	New HIV+	29681	4.4724785289239	0	Not Suppressed	90	0	1	1	Fair	1	Alcohol use	37.1937029431896	Both	Single	Work part-time	0	0	0	05	3	Don't know	2-3 times a month	2-3 times a month	Less than 1 time a month	2-3 times a month	7.5	1.5	7.5	16.5
173	1	0	41	1	Severe	92	CD4<200	0	New HIV+	192000	5.28330122870355	0	Not Suppressed	48	1	1	0	Poor	1	Alcohol use	28.1889117043121	Both	Single	Work full-time	0	0	0	01	1	Don't know	2-3 times a week	Never	2-3 times a week	Never	0	30	0	30
173	1	0	41	1	Severe	92	CD4<200	0	New HIV+	192000	5.28330122870355	0	Not Suppressed	48	1	1	0	Poor	1	Alcohol use	28.1889117043121	Both	Single	Work full-time	0	0	0	02	2	Don't know	Less than 1 time a month	Less than 1 time a month	Never	Never	1.5	0	0	1.5
174	1	0	13	0	None	871	CD4>=500	0	New HIV+	52528	4.72039086538526	0	Not Suppressed	90	0	1	1	Fair	1	Alcohol use	43.5975359342916	Both	Married/cohabitating	Work full-time	0	0	0	01	1	Don't know	2-3 times a month	2-3 times a month	2-3 times a month	Never	7.5	7.5	0	15
174	1	0	13	0	None	871	CD4>=500	0	New HIV+	52528	4.72039086538526	0	Not Suppressed	90	0	1	1	Fair	1	Alcohol use	43.5975359342916	Both	Married/cohabitating	Work full-time	0	0	0	02	2	No	2-3 times a month	Never	Never	Never	0	0	0	0
174	1	0	13	0	None	871	CD4>=500	0	New HIV+	52528	4.72039086538526	0	Not Suppressed	90	0	1	1	Fair	1	Alcohol use	43.5975359342916	Both	Married/cohabitating	Work full-time	0	0	0	03	3	Don't know	2-3 times a month	Never	Never	Never	0	0	0	0
179	2	6	28	1	Severe	NA	NA	0	New HIV+	NA	NA	NA	NA	90	1	1	0	Poor	1	Alcohol use	42.5681040383299	Subdistrict	Married/cohabitating	Unemployed/other	0	0	0	01	1	Yes	Less than 1 time a month	Less than 1 time a month	Never	Never	1.5	0	0	1.5
179	2	6	28	1	Severe	NA	NA	0	New HIV+	NA	NA	NA	NA	90	1	1	0	Poor	1	Alcohol use	42.5681040383299	Subdistrict	Married/cohabitating	Unemployed/other	0	0	0	02	2	Yes	Less than 1 time a month	Never	Never	Never	0	0	0	0
179	2	6	28	1	Severe	NA	NA	0	New HIV+	NA	NA	NA	NA	90	1	1	0	Poor	1	Alcohol use	42.5681040383299	Subdistrict	Married/cohabitating	Unemployed/other	0	0	0	03	3	No	Less than 1 time a month	Less than 1 time a month	Never	Never	1.5	0	0	1.5
188	1	0	4	0	None	235	200<=CD4<500	0	Know HIV+/No ART	195917	5.29207212198691	0	Not Suppressed	90	0	0	0	Fair	1	Alcohol use	38.3326488706366	Subdistrict	Single	Work full-time	0	0	0	03	1	Don't know	2-3 times a month	Never	Never	Never	0	0	0	0
191	1	0	19	0	Mild	132	CD4<200	0	New HIV+	13700	4.13672056715641	0	Not Suppressed	90	0	1	0	Fair	1	Alcohol use	35.9972621492129	Both	Single	Work part-time	0	0	0	01	1	No	2-3 times a week	Less than 1 time a month	2-3 times a week	Never	1.5	30	0	31.5
191	1	0	19	0	Mild	132	CD4<200	0	New HIV+	13700	4.13672056715641	0	Not Suppressed	90	0	1	0	Fair	1	Alcohol use	35.9972621492129	Both	Single	Work part-time	0	0	0	02	2	No	1 time a week	Never	Less than 1 time a month	Never	0	1.5	0	1.5
191	2	6	16	0	Mild	542	CD4>=500	1	New HIV+	NA	NA	NA	NA	90	0	1	0	Fair	1	Alcohol use	35.9972621492129	Both	Single	Work part-time	0	0	0	01	1	No	2-3 times a month	Never	2-3 times a month	Never	0	7.5	0	7.5
191	2	6	16	0	Mild	542	CD4>=500	1	New HIV+	NA	NA	NA	NA	90	0	1	0	Fair	1	Alcohol use	35.9972621492129	Both	Single	Work part-time	0	0	0	02	2	No	2-3 times a month	Never	2-3 times a month	Never	0	7.5	0	7.5
200	1	0	21	0	Mild	140	CD4<200	1	Know HIV+/On ART	59	1.77085201164214	1	Virally Suppressed	90	1	1	1	Poor	1	Alcohol use	39.1156741957563	Subdistrict	Widow/Divorce/Sep	Work full-time	0	0	0	02	1	No	Everyday	Everyday	Everyday	Never	90	90	0	180
200	1	0	21	0	Mild	140	CD4<200	1	Know HIV+/On ART	59	1.77085201164214	1	Virally Suppressed	90	1	1	1	Poor	1	Alcohol use	39.1156741957563	Subdistrict	Widow/Divorce/Sep	Work full-time	0	0	0	03	2	No	1 time a week	1 time a week	1 time a week	Never	12	12	0	24
200	1	0	21	0	Mild	140	CD4<200	1	Know HIV+/On ART	59	1.77085201164214	1	Virally Suppressed	90	1	1	1	Poor	1	Alcohol use	39.1156741957563	Subdistrict	Widow/Divorce/Sep	Work full-time	0	0	0	04	3	No	1 time a week	1 time a week	1 time a week	Never	12	12	0	24
216	2	6	48	1	Severe	694	CD4>=500	0	New HIV+	NA	NA	NA	NA	90	0	0	0	Poor	0	No alcohol use	37.4428473648186	Both	Married/cohabitating	Work part-time	0	0	0	01	1	Don't know	Everyday	Never	Never	Never	0	0	0	0
216	1	0	39	1	Severe	399	200<=CD4<500	0	New HIV+	1632	3.21272015441784	0	Not Suppressed	90	0	1	0	Poor	0	No alcohol use	37.4428473648186	Both	Married/cohabitating	Work part-time	0	0	0	01	1	Yes	Everyday	1 time a week	Everyday	Never	12	90	0	102
220	1	0	27	1	Severe	296	200<=CD4<500	0	New HIV+	73946	4.86891468644769	0	Not Suppressed	90	0	1	0	Fair	1	Alcohol use	46.6584531143053	Individual	Widow/Divorce/Sep	Work part-time	0	0	0	01	1	Don't know	1 time a week	Never	1 time a week	Never	0	12	0	12
220	1	0	27	1	Severe	296	200<=CD4<500	0	New HIV+	73946	4.86891468644769	0	Not Suppressed	90	0	1	0	Fair	1	Alcohol use	46.6584531143053	Individual	Widow/Divorce/Sep	Work part-time	0	0	0	02	2	No	Less than 1 time a month	Never	Never	Never	0	0	0	0
220	2	6	43	1	Severe	11	CD4<200	0	New HIV+	1	0	1	Virally Suppressed	90	0	0	0	Fair	0	Alcohol use	46.6584531143053	Individual	Widow/Divorce/Sep	Work part-time	0	0	0	02	1	No	Less than 1 time a month	Never	Never	Never	0	0	0	0
230	2	6	18	0	Mild	434	200<=CD4<500	0	Know HIV+/No ART	17544	4.24412861866947	0	Not Suppressed	90	0	0	0	Fair	0	No alcohol use	34.8911704312115	Both	Single	Unemployed/other	0	0	0	01	1	No	2-3 times a week	Never	Never	Never	0	0	0	0
230	2	6	18	0	Mild	434	200<=CD4<500	0	Know HIV+/No ART	17544	4.24412861866947	0	Not Suppressed	90	0	0	0	Fair	0	No alcohol use	34.8911704312115	Both	Single	Unemployed/other	0	0	0	02	2	Yes	2-3 times a week	Never	Never	Never	0	0	0	0
230	2	6	18	0	Mild	434	200<=CD4<500	0	Know HIV+/No ART	17544	4.24412861866947	0	Not Suppressed	90	0	0	0	Fair	0	No alcohol use	34.8911704312115	Both	Single	Unemployed/other	0	0	0	03	3	Don't know	1 time a week	Never	Never	Never	0	0	0	0
235	1	0	38	1	Severe	521	CD4>=500	0	New HIV+	33593	4.52624878994668	0	Not Suppressed	75	1	1	0	Fair	1	Alcohol use	27.709787816564	Subdistrict	Single	Work part-time	0	0	0	01	1	No	Everyday	Less than 1 time a month	Everyday	Less than 1 time a month	1.5	90	1.5	93
235	1	0	38	1	Severe	521	CD4>=500	0	New HIV+	33593	4.52624878994668	0	Not Suppressed	75	1	1	0	Fair	1	Alcohol use	27.709787816564	Subdistrict	Single	Work part-time	0	0	0	02	2	Don't know	Everyday	Less than 1 time a month	1 time a week	Less than 1 time a month	1.5	12	1.5	15
235	1	0	38	1	Severe	521	CD4>=500	0	New HIV+	33593	4.52624878994668	0	Not Suppressed	75	1	1	0	Fair	1	Alcohol use	27.709787816564	Subdistrict	Single	Work part-time	0	0	0	03	3	Don't know	2-3 times a month	Never	2-3 times a month	Never	0	7.5	0	7.5
235	1	0	38	1	Severe	521	CD4>=500	0	New HIV+	33593	4.52624878994668	0	Not Suppressed	75	1	1	0	Fair	1	Alcohol use	27.709787816564	Subdistrict	Single	Work part-time	0	0	0	04	4	Don't know	2-3 times a week	Never	Less than 1 time a month	Never	0	1.5	0	1.5
235	2	6	17	0	Mild	481	200<=CD4<500	0	New HIV+	NA	NA	NA	NA	40	1	1	1	Fair	1	Alcohol use	27.709787816564	Subdistrict	Single	Work part-time	0	0	0	02	1	No	2-3 times a week	Less than 1 time a month	Never	Never	1.5	0	0	1.5
235	2	6	17	0	Mild	481	200<=CD4<500	0	New HIV+	NA	NA	NA	NA	40	1	1	1	Fair	1	Alcohol use	27.709787816564	Subdistrict	Single	Work part-time	0	0	0	03	2	No	1 time a week	Never	Never	Never	0	0	0	0
235	2	6	17	0	Mild	481	200<=CD4<500	0	New HIV+	NA	NA	NA	NA	40	1	1	1	Fair	1	Alcohol use	27.709787816564	Subdistrict	Single	Work part-time	0	0	0	04	3	Yes	2-3 times a week	Never	Less than 1 time a month	Never	0	1.5	0	1.5
237	1	0	25	1	Severe	688	CD4>=500	1	Know HIV+/On ART	1	0	1	Virally Suppressed	90	0	0	0	Fair	0	No alcohol use	32.662559890486	Subdistrict	Single	Work full-time	0	0	0	01	1	No	1 time a week	Never	Never	Never	0	0	0	0
237	1	0	25	1	Severe	688	CD4>=500	1	Know HIV+/On ART	1	0	1	Virally Suppressed	90	0	0	0	Fair	0	No alcohol use	32.662559890486	Subdistrict	Single	Work full-time	0	0	0	02	2	No	1 time a week	Never	Never	Never	0	0	0	0
237	2	6	29	1	Severe	527	CD4>=500	1	Know HIV+/On ART	NA	NA	NA	NA	90	0	0	0	Fair	0	No alcohol use	32.662559890486	Subdistrict	Single	Work full-time	0	0	0	02	1	Yes	2-3 times a month	Never	Never	Never	0	0	0	0
238	2	6	21	0	Mild	199	CD4<200	0	New HIV+	NA	NA	NA	NA	90	1	0	0	Fair	0	No alcohol use	46.5051334702259	Control	Married/cohabitating	Work full-time	0	0	0	01	1	Yes	2-3 times a month	Never	Never	Never	0	0	0	0
238	2	6	21	0	Mild	199	CD4<200	0	New HIV+	NA	NA	NA	NA	90	1	0	0	Fair	0	No alcohol use	46.5051334702259	Control	Married/cohabitating	Work full-time	0	0	0	02	2	Don't know	2-3 times a month	Never	Never	Never	0	0	0	0
248	1	0	4	0	None	170	CD4<200	0	New HIV+	187632	5.27330690780783	0	Not Suppressed	90	0	1	0	Fair	1	Alcohol use	26.321697467488	Both	Single	Work full-time	0	0	0	01	1	No	1 time a week	Never	Less than 1 time a month	Never	0	1.5	0	1.5
248	1	0	4	0	None	170	CD4<200	0	New HIV+	187632	5.27330690780783	0	Not Suppressed	90	0	1	0	Fair	1	Alcohol use	26.321697467488	Both	Single	Work full-time	0	0	0	02	2	No	2-3 times a week	Never	Never	Never	0	0	0	0
248	1	0	4	0	None	170	CD4<200	0	New HIV+	187632	5.27330690780783	0	Not Suppressed	90	0	1	0	Fair	1	Alcohol use	26.321697467488	Both	Single	Work full-time	0	0	0	03	3	Yes	Everyday	2-3 times a week	2-3 times a week	Never	30	30	0	60
248	1	0	4	0	None	170	CD4<200	0	New HIV+	187632	5.27330690780783	0	Not Suppressed	90	0	1	0	Fair	1	Alcohol use	26.321697467488	Both	Single	Work full-time	0	0	0	04	4	Yes	2-3 times a month	Never	Never	Never	0	0	0	0
253	1	0	19	0	Mild	388	200<=CD4<500	0	New HIV+	295	2.46982201597816	1	Virally Suppressed	12	0	1	0	Poor	1	Alcohol use	38.6420260095825	Both	Married/cohabitating	Work full-time	0	0	0	01	1	Don't know	1 time a week	Never	1 time a week	Less than 1 time a month	0	12	1.5	13.5
253	2	6	14	0	None	346	200<=CD4<500	0	New HIV+	2240	3.35024801833416	0	Not Suppressed	3	0	0	0	Fair	1	Alcohol use	38.6420260095825	Both	Married/cohabitating	Work full-time	0	0	0	02	1	No	Less than 1 time a month	Never	Never	Never	0	0	0	0
256	1	0	19	0	Mild	185	CD4<200	0	Know HIV+/No ART	16727	4.22341805690529	0	Not Suppressed	90	0	1	0	Fair	1	Alcohol use	33.6536618754278	Both	Single	Work part-time	0	0	0	01	1	Don't know	Everyday	2-3 times a week	Everyday	Never	30	90	0	120
256	1	0	19	0	Mild	185	CD4<200	0	Know HIV+/No ART	16727	4.22341805690529	0	Not Suppressed	90	0	1	0	Fair	1	Alcohol use	33.6536618754278	Both	Single	Work part-time	0	0	0	02	2	Don't know	Everyday	2-3 times a month	2-3 times a month	Never	7.5	7.5	0	15
256	1	0	19	0	Mild	185	CD4<200	0	Know HIV+/No ART	16727	4.22341805690529	0	Not Suppressed	90	0	1	0	Fair	1	Alcohol use	33.6536618754278	Both	Single	Work part-time	0	0	0	03	3	Don't know	Everyday	Less than 1 time a month	Less than 1 time a month	Never	1.5	1.5	0	3
262	1	0	23	1	Severe	327	200<=CD4<500	0	New HIV+	35023	4.54435334413586	0	Not Suppressed	87	0	1	0	Poor	1	Alcohol use	30.0971937029432	Both	Single	Work full-time	0	0	0	04	1	Yes	Everyday	Never	Everyday	Never	0	90	0	90
262	2	6	14	0	None	328	200<=CD4<500	0	New HIV+	55400	4.74350976472843	0	Not Suppressed	1	0	0	0	Fair	1	Alcohol use	30.0971937029432	Both	Single	Work full-time	0	0	0	02	1	Don't know	Less than 1 time a month	Never	Never	Never	0	0	0	0
273	2	6	11	0	None	NA	NA	0	Know HIV+/No ART	NA	NA	NA	NA	90	0	1	0	Fair	0	Alcohol use	25.886379192334	Control	Single	Work full-time	0	0	0	05	1	Don't know	2-3 times a month	Less than 1 time a month	Never	Never	1.5	0	0	1.5
273	2	6	11	0	None	NA	NA	0	Know HIV+/No ART	NA	NA	NA	NA	90	0	1	0	Fair	0	Alcohol use	25.886379192334	Control	Single	Work full-time	0	0	0	06	2	Yes	Less than 1 time a month	Less than 1 time a month	Never	Never	1.5	0	0	1.5
273	1	0	15	0	None	79	CD4<200	0	Know HIV+/No ART	112141	5.04976442453353	0	Not Suppressed	90	0	1	0	Fair	1	Alcohol use	25.886379192334	Control	Single	Work full-time	0	0	0	01	1	No	Everyday	2-3 times a week	2-3 times a month	Never	30	7.5	0	37.5
273	1	0	15	0	None	79	CD4<200	0	Know HIV+/No ART	112141	5.04976442453353	0	Not Suppressed	90	0	1	0	Fair	1	Alcohol use	25.886379192334	Control	Single	Work full-time	0	0	0	02	2	No	2-3 times a week	Less than 1 time a month	Never	Never	1.5	0	0	1.5
275	1	0	28	1	Severe	NA	NA	0	New HIV+	2666	3.42586014507784	0	Not Suppressed	90	0	1	0	Poor	0	No alcohol use	36.3066392881588	Control	Single	Work full-time	0	0	0	02	1	No	Everyday	2-3 times a week	2-3 times a week	Never	30	30	0	60
275	1	0	28	1	Severe	NA	NA	0	New HIV+	2666	3.42586014507784	0	Not Suppressed	90	0	1	0	Poor	0	No alcohol use	36.3066392881588	Control	Single	Work full-time	0	0	0	03	2	No	2-3 times a week	2-3 times a week	2-3 times a week	Never	30	30	0	60
275	1	0	28	1	Severe	NA	NA	0	New HIV+	2666	3.42586014507784	0	Not Suppressed	90	0	1	0	Poor	0	No alcohol use	36.3066392881588	Control	Single	Work full-time	0	0	0	04	3	Don't know	2-3 times a week	1 time a week	2-3 times a week	Never	12	30	0	42
281	1	0	18	0	Mild	427	200<=CD4<500	0	New HIV+	3406	3.53224464362658	0	Not Suppressed	90	0	1	0	Fair	1	Alcohol use	35.0006844626968	Control	Widow/Divorce/Sep	Work part-time	0	0	0	01	1	No	Everyday	Never	Never	Never	0	0	0	0
281	1	0	18	0	Mild	427	200<=CD4<500	0	New HIV+	3406	3.53224464362658	0	Not Suppressed	90	0	1	0	Fair	1	Alcohol use	35.0006844626968	Control	Widow/Divorce/Sep	Work part-time	0	0	0	02	2	Don't know	Everyday	2-3 times a week	2-3 times a week	Never	30	30	0	60
281	1	0	18	0	Mild	427	200<=CD4<500	0	New HIV+	3406	3.53224464362658	0	Not Suppressed	90	0	1	0	Fair	1	Alcohol use	35.0006844626968	Control	Widow/Divorce/Sep	Work part-time	0	0	0	03	3	No	2-3 times a week	2-3 times a week	2-3 times a week	Never	30	30	0	60
281	2	6	10	0	None	405	200<=CD4<500	0	New HIV+	814	2.9106244048892	0	Not Suppressed	90	0	1	0	Poor	1	Alcohol use	35.0006844626968	Control	Widow/Divorce/Sep	Work part-time	0	0	0	01	1	Don't know	2-3 times a week	Less than 1 time a month	Never	Never	1.5	0	0	1.5
281	2	6	10	0	None	405	200<=CD4<500	0	New HIV+	814	2.9106244048892	0	Not Suppressed	90	0	1	0	Poor	1	Alcohol use	35.0006844626968	Control	Widow/Divorce/Sep	Work part-time	0	0	0	02	2	Don't know	1 time a week	Never	Never	Never	0	0	0	0
286	1	0	26	1	Severe	327	200<=CD4<500	0	Know HIV+/No ART	4079	3.61055370531709	0	Not Suppressed	90	0	1	0	Fair	1	Alcohol use	29.0047912388775	Individual	Single	Work full-time	0	0	0	02	1	Don't know	2-3 times a week	Never	Never	Never	0	0	0	0
286	1	0	26	1	Severe	327	200<=CD4<500	0	Know HIV+/No ART	4079	3.61055370531709	0	Not Suppressed	90	0	1	0	Fair	1	Alcohol use	29.0047912388775	Individual	Single	Work full-time	0	0	0	03	2	Don't know	2-3 times a week	Never	Never	Never	0	0	0	0
286	1	0	26	1	Severe	327	200<=CD4<500	0	Know HIV+/No ART	4079	3.61055370531709	0	Not Suppressed	90	0	1	0	Fair	1	Alcohol use	29.0047912388775	Individual	Single	Work full-time	0	0	0	04	3	Don't know	2-3 times a week	Never	Never	Never	0	0	0	0
286	2	6	24	1	Severe	462	200<=CD4<500	0	Know HIV+/No ART	69116	4.83957859596107	0	Not Suppressed	90	0	0	0	Fair	1	Alcohol use	29.0047912388775	Individual	Single	Work full-time	0	0	0	03	1	No	2-3 times a month	Never	Never	Never	0	0	0	0
288	1	0	13	0	None	539	CD4>=500	0	Know HIV+/No ART	1	0	1	Virally Suppressed	90	0	1	0	Fair	0	No alcohol use	27.9452429842574	Control	Married/cohabitating	Work full-time	0	0	0	01	1	Don't know	2-3 times a week	Never	Never	Never	0	0	0	0
290	1	0	42	1	Severe	51	CD4<200	0	New HIV+	43106	4.63453772458144	0	Not Suppressed	90	0	1	0	Fair	1	Alcohol use	30.2778918548939	Control	Single	Unemployed/other	0	0	0	02	1	Yes	1 time a week	1 time a week	1 time a week	Never	12	12	0	24
290	1	0	42	1	Severe	51	CD4<200	0	New HIV+	43106	4.63453772458144	0	Not Suppressed	90	0	1	0	Fair	1	Alcohol use	30.2778918548939	Control	Single	Unemployed/other	0	0	0	03	2	No	2-3 times a week	2-3 times a week	2-3 times a week	Never	30	30	0	60
290	1	0	42	1	Severe	51	CD4<200	0	New HIV+	43106	4.63453772458144	0	Not Suppressed	90	0	1	0	Fair	1	Alcohol use	30.2778918548939	Control	Single	Unemployed/other	0	0	0	04	3	Yes	Less than 1 time a month	Less than 1 time a month	Less than 1 time a month	Never	1.5	1.5	0	3
291	1	0	20	0	Mild	NA	NA	0	New HIV+	45615	4.65910767919981	0	Not Suppressed	90	0	1	1	Fair	0	No alcohol use	30.2039698836413	Control	Single	Unemployed/other	0	0	0	01	1	No	Everyday	1 time a week	Everyday	Never	12	90	0	102
294	2	6	12	0	None	602	CD4>=500	0	New HIV+	16302	4.21224088880153	0	Not Suppressed	90	0	0	0	Good or very good	1	Alcohol use	32.1314168377823	Individual	Single	Work full-time	0	0	0	01	1	No	2-3 times a week	Never	Never	Never	0	0	0	0
294	2	6	12	0	None	602	CD4>=500	0	New HIV+	16302	4.21224088880153	0	Not Suppressed	90	0	0	0	Good or very good	1	Alcohol use	32.1314168377823	Individual	Single	Work full-time	0	0	0	02	2	No	2-3 times a month	Never	Never	Never	0	0	0	0
294	1	0	29	1	Severe	414	200<=CD4<500	0	New HIV+	18269	4.26171477579437	0	Not Suppressed	90	0	0	0	Fair	1	Alcohol use	32.1314168377823	Individual	Single	Work full-time	0	0	0	01	1	No	1 time a week	Never	Never	Never	0	0	0	0
294	1	0	29	1	Severe	414	200<=CD4<500	0	New HIV+	18269	4.26171477579437	0	Not Suppressed	90	0	0	0	Fair	1	Alcohol use	32.1314168377823	Individual	Single	Work full-time	0	0	0	02	2	No	2-3 times a month	Never	Never	Never	0	0	0	0
294	1	0	29	1	Severe	414	200<=CD4<500	0	New HIV+	18269	4.26171477579437	0	Not Suppressed	90	0	0	0	Fair	1	Alcohol use	32.1314168377823	Individual	Single	Work full-time	0	0	0	03	3	No	1 time a week	Never	Never	Never	0	0	0	0
301	1	0	32	1	Severe	NA	NA	NA	New HIV+	5711	3.75671216016477	0	Not Suppressed	90	0	1	0	Poor	0	No alcohol use	22.5763175906913	Individual	Single	Work full-time	0	0	0	04	1	Don't know	2-3 times a month	Less than 1 time a month	Less than 1 time a month	Never	1.5	1.5	0	3
301	1	0	32	1	Severe	NA	NA	NA	New HIV+	5711	3.75671216016477	0	Not Suppressed	90	0	1	0	Poor	0	No alcohol use	22.5763175906913	Individual	Single	Work full-time	0	0	0	05	2	Yes	Less than 1 time a month	Less than 1 time a month	Never	Never	1.5	0	0	1.5
301	1	0	32	1	Severe	NA	NA	NA	New HIV+	5711	3.75671216016477	0	Not Suppressed	90	0	1	0	Poor	0	No alcohol use	22.5763175906913	Individual	Single	Work full-time	0	0	0	06	3	No	Less than 1 time a month	Less than 1 time a month	Never	Never	1.5	0	0	1.5
324	1	0	33	1	Severe	160	CD4<200	0	New HIV+	19900	4.29885307640971	0	Not Suppressed	90	0	1	0	Fair	0	No alcohol use	34.0177960301164	Control	Widow/Divorce/Sep	Work full-time	0	0	0	01	1	Yes	Everyday	1 time a week	2-3 times a month	Never	12	7.5	0	19.5
324	1	0	33	1	Severe	160	CD4<200	0	New HIV+	19900	4.29885307640971	0	Not Suppressed	90	0	1	0	Fair	0	No alcohol use	34.0177960301164	Control	Widow/Divorce/Sep	Work full-time	0	0	0	02	2	Yes	Everyday	2-3 times a month	1 time a week	Never	7.5	12	0	19.5
324	1	0	33	1	Severe	160	CD4<200	0	New HIV+	19900	4.29885307640971	0	Not Suppressed	90	0	1	0	Fair	0	No alcohol use	34.0177960301164	Control	Widow/Divorce/Sep	Work full-time	0	0	0	03	3	Yes	Everyday	2-3 times a month	1 time a week	Never	7.5	12	0	19.5
324	1	0	33	1	Severe	160	CD4<200	0	New HIV+	19900	4.29885307640971	0	Not Suppressed	90	0	1	0	Fair	0	No alcohol use	34.0177960301164	Control	Widow/Divorce/Sep	Work full-time	0	0	0	04	4	Yes	Everyday	2-3 times a month	1 time a week	Never	7.5	12	0	19.5
324	2	6	28	1	Severe	159	CD4<200	0	New HIV+	NA	NA	NA	NA	70	0	0	0	Fair	0	No alcohol use	34.0177960301164	Control	Widow/Divorce/Sep	Work full-time	0	0	0	01	1	Yes	2-3 times a month	Never	Never	Never	0	0	0	0
325	1	0	39	1	Severe	76	CD4<200	0	New HIV+	184427	5.26582450181866	0	Not Suppressed	90	0	1	0	Poor	0	No alcohol use	60.8350444900753	Individual	Married/cohabitating	Work full-time	0	0	0	01	1	Yes	2-3 times a week	Never	Never	Never	0	0	0	0
325	1	0	39	1	Severe	76	CD4<200	0	New HIV+	184427	5.26582450181866	0	Not Suppressed	90	0	1	0	Poor	0	No alcohol use	60.8350444900753	Individual	Married/cohabitating	Work full-time	0	0	0	02	2	Yes	2-3 times a week	1 time a week	Never	Never	12	0	0	12
325	1	0	39	1	Severe	76	CD4<200	0	New HIV+	184427	5.26582450181866	0	Not Suppressed	90	0	1	0	Poor	0	No alcohol use	60.8350444900753	Individual	Married/cohabitating	Work full-time	0	0	0	03	3	Yes	2-3 times a week	1 time a week	Never	Never	12	0	0	12
328	2	6	23	1	Severe	228	200<=CD4<500	0	New HIV+	669	2.82542611776782	0	Not Suppressed	80	0	1	0	Poor	1	Alcohol use	42.0479123887748	Individual	Married/cohabitating	Work full-time	0	0	0	01	1	Don't know	1 time a week	Less than 1 time a month	Never	Never	1.5	0	0	1.5
328	1	0	17	0	Mild	402	200<=CD4<500	0	New HIV+	110088	5.04173998184359	0	Not Suppressed	12	0	1	1	Fair	1	Alcohol use	42.0479123887748	Individual	Married/cohabitating	Work full-time	0	0	0	01	1	No	2-3 times a month	Less than 1 time a month	Less than 1 time a month	Never	1.5	1.5	0	3
334	1	0	18	0	Mild	38	CD4<200	0	New HIV+	153614	5.1864307980241	0	Not Suppressed	90	0	1	0	Fair	1	Alcohol use	28.0328542094456	Control	Single	Work full-time	0	0	0	01	1	No	2-3 times a week	1 time a week	2-3 times a week	Never	12	30	0	42
335	1	0	45	1	Severe	NA	NA	0	Know HIV+/No ART	37891	4.57853606710532	0	Not Suppressed	90	1	1	0	Poor	0	No alcohol use	40.5037645448323	Individual	Widow/Divorce/Sep	Work part-time	0	0	0	03	1	No	1 time a week	1 time a week	1 time a week	Never	12	12	0	24
344	2	6	15	0	None	9	CD4<200	0	New HIV+	22811	4.35814432451217	0	Not Suppressed	90	0	0	0	Fair	0	No alcohol use	40.4709103353867	Control	Single	Work full-time	0	0	0	02	1	Yes	2-3 times a month	Never	Never	Never	0	0	0	0
344	1	0	22	0	Mild	15	CD4<200	0	New HIV+	70770	4.84984919560526	0	Not Suppressed	90	0	1	0	Fair	0	No alcohol use	40.4709103353867	Control	Single	Work full-time	0	0	0	01	1	No	Everyday	Everyday	Everyday	Never	90	90	0	180
344	1	0	22	0	Mild	15	CD4<200	0	New HIV+	70770	4.84984919560526	0	Not Suppressed	90	0	1	0	Fair	0	No alcohol use	40.4709103353867	Control	Single	Work full-time	0	0	0	02	2	No	2-3 times a week	2-3 times a week	2-3 times a week	Never	30	30	0	60
344	1	0	22	0	Mild	15	CD4<200	0	New HIV+	70770	4.84984919560526	0	Not Suppressed	90	0	1	0	Fair	0	No alcohol use	40.4709103353867	Control	Single	Work full-time	0	0	0	03	3	No	Less than 1 time a month	Never	Never	Never	0	0	0	0
382	1	0	15	0	None	630	CD4>=500	0	New HIV+	22112	4.3446280256941	0	Not Suppressed	90	0	1	0	Fair	1	Alcohol use	34.444900752909	Individual	Widow/Divorce/Sep	Work full-time	0	0	0	01	1	No	Everyday	Less than 1 time a month	Never	Never	1.5	0	0	1.5
382	1	0	15	0	None	630	CD4>=500	0	New HIV+	22112	4.3446280256941	0	Not Suppressed	90	0	1	0	Fair	1	Alcohol use	34.444900752909	Individual	Widow/Divorce/Sep	Work full-time	0	0	0	02	2	No	Everyday	Less than 1 time a month	Never	Never	1.5	0	0	1.5
383	1	0	23	1	Severe	74	CD4<200	0	Know HIV+/No ART	239384	5.37909511957112	0	Not Suppressed	90	0	1	0	Fair	1	Alcohol use	29.4127310061602	Control	Single	Work full-time	0	0	0	01	1	Yes	2-3 times a month	Never	2-3 times a month	Never	0	7.5	0	7.5
387	1	0	22	0	Mild	243	200<=CD4<500	0	New HIV+	1	0	1	Virally Suppressed	90	0	1	0	Fair	1	Alcohol use	37.6865160848734	Individual	Single	Unemployed/other	0	0	0	01	1	Don't know	1 time a week	1 time a week	1 time a week	Never	12	12	0	24
389	1	0	15	0	None	405	200<=CD4<500	0	New HIV+	52731	4.72206600744684	0	Not Suppressed	90	0	1	1	Fair	1	Alcohol use	25.0540725530459	Subdistrict	Single	Unemployed/other	0	0	0	01	1	No	1 time a week	Never	Less than 1 time a month	Never	0	1.5	0	1.5
389	1	0	15	0	None	405	200<=CD4<500	0	New HIV+	52731	4.72206600744684	0	Not Suppressed	90	0	1	1	Fair	1	Alcohol use	25.0540725530459	Subdistrict	Single	Unemployed/other	0	0	0	02	2	Don't know	2-3 times a week	Never	Never	Never	0	0	0	0
389	1	0	15	0	None	405	200<=CD4<500	0	New HIV+	52731	4.72206600744684	0	Not Suppressed	90	0	1	1	Fair	1	Alcohol use	25.0540725530459	Subdistrict	Single	Unemployed/other	0	0	0	03	3	No	1 time a week	Less than 1 time a month	Less than 1 time a month	Less than 1 time a month	1.5	1.5	1.5	4.5
389	1	0	15	0	None	405	200<=CD4<500	0	New HIV+	52731	4.72206600744684	0	Not Suppressed	90	0	1	1	Fair	1	Alcohol use	25.0540725530459	Subdistrict	Single	Unemployed/other	0	0	0	04	4	Don't know	Less than 1 time a month	Never	Never	Never	0	0	0	0
389	1	0	15	0	None	405	200<=CD4<500	0	New HIV+	52731	4.72206600744684	0	Not Suppressed	90	0	1	1	Fair	1	Alcohol use	25.0540725530459	Subdistrict	Single	Unemployed/other	0	0	0	05	5	No	Less than 1 time a month	Never	Never	Never	0	0	0	0
389	1	0	15	0	None	405	200<=CD4<500	0	New HIV+	52731	4.72206600744684	0	Not Suppressed	90	0	1	1	Fair	1	Alcohol use	25.0540725530459	Subdistrict	Single	Unemployed/other	0	0	0	06	6	No	Less than 1 time a month	2-3 times a month	Never	Never	7.5	0	0	7.5
392	1	0	40	1	Severe	454	200<=CD4<500	0	New HIV+	4195	3.62273196516472	0	Not Suppressed	90	0	0	0	Poor	0	No alcohol use	49.015742642026	Individual	Married/cohabitating	Work full-time	0	0	0	03	1	No	2-3 times a week	Never	Never	Never	0	0	0	0
392	1	0	40	1	Severe	454	200<=CD4<500	0	New HIV+	4195	3.62273196516472	0	Not Suppressed	90	0	0	0	Poor	0	No alcohol use	49.015742642026	Individual	Married/cohabitating	Work full-time	0	0	0	04	2	No	1 time a week	Never	Never	Never	0	0	0	0
397	1	0	48	1	Severe	293	200<=CD4<500	0	New HIV+	255083	5.4066815160296	0	Not Suppressed	9	1	1	0	Poor	0	No alcohol use	40.8761122518823	Subdistrict	Widow/Divorce/Sep	Unemployed/other	0	0	0	05	1	Don't know	2-3 times a month	Never	2-3 times a month	Never	0	7.5	0	7.5
397	1	0	48	1	Severe	293	200<=CD4<500	0	New HIV+	255083	5.4066815160296	0	Not Suppressed	9	1	1	0	Poor	0	No alcohol use	40.8761122518823	Subdistrict	Widow/Divorce/Sep	Unemployed/other	0	0	0	03	2	No	2-3 times a month	Never	2-3 times a month	Never	0	7.5	0	7.5
400	1	0	20	0	Mild	192	CD4<200	0	New HIV+	1	0	1	Virally Suppressed	6	0	1	1	Fair	1	Alcohol use	30.4093086926762	Control	Single	Work full-time	0	0	0	01	1	Don't know	2-3 times a month	Never	2-3 times a month	Less than 1 time a month	0	7.5	1.5	9
404	1	0	11	0	None	161	CD4<200	1	Know HIV+/On ART	307	2.48713837547719	1	Virally Suppressed	90	0	1	0	Fair	0	No alcohol use	47.0390143737166	Individual	Married/cohabitating	Work full-time	0	0	0	01	1	Yes	2-3 times a week	2-3 times a week	2-3 times a week	Never	30	30	0	60
404	1	0	11	0	None	161	CD4<200	1	Know HIV+/On ART	307	2.48713837547719	1	Virally Suppressed	90	0	1	0	Fair	0	No alcohol use	47.0390143737166	Individual	Married/cohabitating	Work full-time	0	0	0	02	2	Yes	2-3 times a week	2-3 times a week	2-3 times a week	Never	30	30	0	60
405	2	6	28	1	Severe	624	CD4>=500	1	Know HIV+/No ART	NA	NA	NA	NA	30	1	0	1	Fair	1	Alcohol use	37.4318959616701	Control	Married/cohabitating	Work full-time	0	0	0	03	1	No	Less than 1 time a month	Never	Never	Never	0	0	0	0
405	2	6	28	1	Severe	624	CD4>=500	1	Know HIV+/No ART	NA	NA	NA	NA	30	1	0	1	Fair	1	Alcohol use	37.4318959616701	Control	Married/cohabitating	Work full-time	0	0	0	04	2	Yes	Less than 1 time a month	Never	Never	Never	0	0	0	0
405	1	0	26	1	Severe	381	200<=CD4<500	0	Know HIV+/No ART	1	0	1	Virally Suppressed	20	1	1	1	Poor	1	Alcohol use	37.4318959616701	Control	Married/cohabitating	Work full-time	0	0	0	08	1	Yes	Less than 1 time a month	Less than 1 time a month	Less than 1 time a month	Never	1.5	1.5	0	3
405	1	0	26	1	Severe	381	200<=CD4<500	0	Know HIV+/No ART	1	0	1	Virally Suppressed	20	1	1	1	Poor	1	Alcohol use	37.4318959616701	Control	Married/cohabitating	Work full-time	0	0	0	09	2	Don't know	Less than 1 time a month	Less than 1 time a month	Never	Never	1.5	0	0	1.5
418	1	0	11	0	None	198	CD4<200	0	New HIV+	46675	4.66908432662112	0	Not Suppressed	30	0	1	0	Fair	1	Alcohol use	32.4818617385353	Control	Married/cohabitating	Unemployed/other	0	0	0	01	1	No	1 time a week	Never	1 time a week	Never	0	12	0	12
422	1	0	26	1	Severe	398	200<=CD4<500	0	Know HIV+/No ART	23032	4.36233165187003	0	Not Suppressed	40	0	0	0	Fair	0	No alcohol use	27.7070499657769	Subdistrict	Single	Work full-time	0	0	0	02	1	Don't know	2-3 times a month	Never	Never	Never	0	0	0	0
422	1	0	26	1	Severe	398	200<=CD4<500	0	Know HIV+/No ART	23032	4.36233165187003	0	Not Suppressed	40	0	0	0	Fair	0	No alcohol use	27.7070499657769	Subdistrict	Single	Work full-time	0	0	0	03	2	Don't know	2-3 times a month	Never	Never	Never	0	0	0	0
422	1	0	26	1	Severe	398	200<=CD4<500	0	Know HIV+/No ART	23032	4.36233165187003	0	Not Suppressed	40	0	0	0	Fair	0	No alcohol use	27.7070499657769	Subdistrict	Single	Work full-time	0	0	0	04	3	Don't know	2-3 times a month	Never	Never	Never	0	0	0	0
426	1	0	0	0	None	458	200<=CD4<500	0	Know HIV+/No ART	87077	4.93990345819762	0	Not Suppressed	3	0	1	0	Fair	1	Alcohol use	48.9993155373032	Both	Widow/Divorce/Sep	Unemployed/other	0	0	0	05	1	No	Less than 1 time a month	Never	Never	Less than 1 time a month	0	0	1.5	1.5
432	1	0	3	0	None	360	200<=CD4<500	0	Know HIV+/No ART	25900	4.41329976408125	0	Not Suppressed	90	0	0	0	Poor	0	No alcohol use	26.5845311430527	Both	Single	Unemployed/other	0	0	0	03	1	Don't know	Less than 1 time a month	Never	Never	Never	0	0	0	0
432	2	6	12	0	None	258	200<=CD4<500	0	Know HIV+/No ART	1960	3.29225607135648	0	Not Suppressed	90	0	0	0	Fair	0	No alcohol use	26.5845311430527	Both	Single	Unemployed/other	0	0	0	01	1	No	Less than 1 time a month	Never	Never	Never	0	0	0	0
434	1	0	27	1	Severe	235	200<=CD4<500	0	New HIV+	84	1.92427928606188	1	Virally Suppressed	90	0	1	0	Fair	1	Alcohol use	32.1998631074606	Subdistrict	Single	Work full-time	0	0	0	02	1	Yes	Less than 1 time a month	Less than 1 time a month	Less than 1 time a month	Less than 1 time a month	1.5	1.5	1.5	4.5
434	1	0	27	1	Severe	235	200<=CD4<500	0	New HIV+	84	1.92427928606188	1	Virally Suppressed	90	0	1	0	Fair	1	Alcohol use	32.1998631074606	Subdistrict	Single	Work full-time	0	0	0	01	2	Don't know	2-3 times a week	Never	2-3 times a month	Never	0	7.5	0	7.5
434	2	6	22	0	Mild	194	CD4<200	0	New HIV+	30	1.47712125471966	1	Virally Suppressed	90	0	1	0	Poor	0	Alcohol use	32.1998631074606	Subdistrict	Single	Work full-time	0	0	0	02	1	Yes	2-3 times a week	Less than 1 time a month	Less than 1 time a month	Less than 1 time a month	1.5	1.5	1.5	4.5
434	2	6	22	0	Mild	194	CD4<200	0	New HIV+	30	1.47712125471966	1	Virally Suppressed	90	0	1	0	Poor	0	Alcohol use	32.1998631074606	Subdistrict	Single	Work full-time	0	0	0	03	2	No	Less than 1 time a month	Never	Never	Never	0	0	0	0
439	1	0	1	0	None	160	CD4<200	0	New HIV+	162416	5.21062881043121	0	Not Suppressed	2	0	1	0	Good or very good	1	Alcohol use	43.7946611909651	Both	Married/cohabitating	Work full-time	0	0	0	01	1	Don't know	Less than 1 time a month	Less than 1 time a month	Less than 1 time a month	Never	1.5	1.5	0	3
440	2	6	28	1	Severe	221	200<=CD4<500	0	Know HIV+/No ART	724	2.85973856619715	0	Not Suppressed	90	0	0	0	Fair	1	No alcohol use	33.5030800821355	Subdistrict	Single	Unemployed/other	0	0	0	02	1	Don't know	Less than 1 time a month	Never	Never	Never	0	0	0	0
440	1	0	20	0	Mild	NA	NA	0	Know HIV+/No ART	4306	3.63407402548747	0	Not Suppressed	90	0	0	0	Poor	0	No alcohol use	33.5030800821355	Subdistrict	Single	Unemployed/other	0	0	0	02	1	Yes	1 time a week	Never	Never	Never	0	0	0	0
450	1	0	19	0	Mild	105	CD4<200	0	New HIV+	29346	4.46754891320493	0	Not Suppressed	90	0	1	0	Fair	1	Alcohol use	27.2251882272416	Subdistrict	Single	Work full-time	0	0	0	02	1	No	2-3 times a week	2-3 times a week	2-3 times a week	Never	30	30	0	60
450	1	0	19	0	Mild	105	CD4<200	0	New HIV+	29346	4.46754891320493	0	Not Suppressed	90	0	1	0	Fair	1	Alcohol use	27.2251882272416	Subdistrict	Single	Work full-time	0	0	0	03	2	Don't know	Everyday	Everyday	2-3 times a week	Never	90	30	0	120
459	1	0	12	0	None	466	200<=CD4<500	0	New HIV+	551762	5.7417517871932	0	Not Suppressed	90	0	0	0	Fair	1	Alcohol use	42.6064339493498	Subdistrict	Married/cohabitating	Work full-time	0	0	0	04	1	No	2-3 times a week	Never	Never	Never	0	0	0	0
459	1	0	12	0	None	466	200<=CD4<500	0	New HIV+	551762	5.7417517871932	0	Not Suppressed	90	0	0	0	Fair	1	Alcohol use	42.6064339493498	Subdistrict	Married/cohabitating	Work full-time	0	0	0	05	2	No	1 time a week	Never	Never	Never	0	0	0	0
462	1	0	40	1	Severe	122	CD4<200	0	New HIV+	131835	5.1200307235279	0	Not Suppressed	90	0	0	0	Poor	0	No alcohol use	42.8939082819986	Both	Widow/Divorce/Sep	Work part-time	0	0	0	02	1	No	Less than 1 time a month	Never	Never	Never	0	0	0	0
467	1	0	26	1	Severe	38	CD4<200	1	Know HIV+/On ART	495	2.69460519893357	0	Not Suppressed	45	0	1	0	Fair	1	Alcohol use	28.8925393566051	Subdistrict	Single	Unemployed/other	0	0	0	01	1	Don't know	2-3 times a month	2-3 times a month	2-3 times a month	Never	7.5	7.5	0	15
467	1	0	26	1	Severe	38	CD4<200	1	Know HIV+/On ART	495	2.69460519893357	0	Not Suppressed	45	0	1	0	Fair	1	Alcohol use	28.8925393566051	Subdistrict	Single	Unemployed/other	0	0	0	02	2	Don't know	1 time a week	1 time a week	1 time a week	Never	12	12	0	24
467	1	0	26	1	Severe	38	CD4<200	1	Know HIV+/On ART	495	2.69460519893357	0	Not Suppressed	45	0	1	0	Fair	1	Alcohol use	28.8925393566051	Subdistrict	Single	Unemployed/other	0	0	0	03	3	Don't know	Less than 1 time a month	Never	Never	Never	0	0	0	0
468	1	0	13	0	None	318	200<=CD4<500	0	New HIV+	107404	5.03102045590338	0	Not Suppressed	90	0	1	0	Poor	1	Alcohol use	37.9493497604381	Both	Widow/Divorce/Sep	Unemployed/other	0	0	0	01	1	Don't know	2-3 times a week	2-3 times a week	2-3 times a week	Never	30	30	0	60
477	1	0	14	0	None	490	200<=CD4<500	0	New HIV+	20481	4.31135115757134	0	Not Suppressed	90	0	1	1	Fair	1	Alcohol use	35.0088980150582	Subdistrict	Married/cohabitating	Work full-time	0	0	0	03	1	No	2-3 times a month	2-3 times a month	2-3 times a month	Never	7.5	7.5	0	15
477	1	0	14	0	None	490	200<=CD4<500	0	New HIV+	20481	4.31135115757134	0	Not Suppressed	90	0	1	1	Fair	1	Alcohol use	35.0088980150582	Subdistrict	Married/cohabitating	Work full-time	0	0	0	04	2	No	Less than 1 time a month	Less than 1 time a month	Less than 1 time a month	Never	1.5	1.5	0	3
477	1	0	14	0	None	490	200<=CD4<500	0	New HIV+	20481	4.31135115757134	0	Not Suppressed	90	0	1	1	Fair	1	Alcohol use	35.0088980150582	Subdistrict	Married/cohabitating	Work full-time	0	0	0	05	3	No	2-3 times a month	2-3 times a month	2-3 times a month	Never	7.5	7.5	0	15
477	2	6	10	0	None	566	CD4>=500	0	New HIV+	1984	3.29754166781816	0	Not Suppressed	20	0	1	0	Fair	1	Alcohol use	35.0088980150582	Subdistrict	Married/cohabitating	Work full-time	0	0	0	02	1	Don't know	2-3 times a month	2-3 times a month	Never	Never	7.5	0	0	7.5
477	2	6	10	0	None	566	CD4>=500	0	New HIV+	1984	3.29754166781816	0	Not Suppressed	20	0	1	0	Fair	1	Alcohol use	35.0088980150582	Subdistrict	Married/cohabitating	Work full-time	0	0	0	03	2	Don't know	Less than 1 time a month	Less than 1 time a month	Never	Never	1.5	0	0	1.5
477	2	6	10	0	None	566	CD4>=500	0	New HIV+	1984	3.29754166781816	0	Not Suppressed	20	0	1	0	Fair	1	Alcohol use	35.0088980150582	Subdistrict	Married/cohabitating	Work full-time	0	0	0	04	3	Don't know	Less than 1 time a month	Less than 1 time a month	Never	Never	1.5	0	0	1.5
477	2	6	10	0	None	566	CD4>=500	0	New HIV+	1984	3.29754166781816	0	Not Suppressed	20	0	1	0	Fair	1	Alcohol use	35.0088980150582	Subdistrict	Married/cohabitating	Work full-time	0	0	0	05	4	No	2-3 times a month	2-3 times a month	Never	Never	7.5	0	0	7.5
482	1	0	4	0	None	326	200<=CD4<500	0	New HIV+	23418	4.36954980166489	0	Not Suppressed	90	0	1	0	Fair	0	No alcohol use	35.088295687885	Both	Married/cohabitating	Work full-time	0	0	0	01	1	Don't know	2-3 times a week	2-3 times a week	Never	Never	30	0	0	30
482	1	0	4	0	None	326	200<=CD4<500	0	New HIV+	23418	4.36954980166489	0	Not Suppressed	90	0	1	0	Fair	0	No alcohol use	35.088295687885	Both	Married/cohabitating	Work full-time	0	0	0	02	2	Don't know	1 time a week	Never	Never	Never	0	0	0	0
482	1	0	4	0	None	326	200<=CD4<500	0	New HIV+	23418	4.36954980166489	0	Not Suppressed	90	0	1	0	Fair	0	No alcohol use	35.088295687885	Both	Married/cohabitating	Work full-time	0	0	0	03	3	Don't know	2-3 times a month	Never	Never	Never	0	0	0	0
482	2	6	8	0	None	303	200<=CD4<500	0	New HIV+	29766	4.47372047741983	0	Not Suppressed	90	0	0	0	Fair	0	No alcohol use	35.088295687885	Both	Married/cohabitating	Work full-time	0	0	0	01	1	Don't know	Everyday	Never	Never	Never	0	0	0	0
488	1	0	23	1	Severe	180	CD4<200	NA	New HIV+	49037	4.69052389292759	0	Not Suppressed	60	0	1	1	Fair	0	No alcohol use	23.2717316906229	Both	Married/cohabitating	Work full-time	0	0	0	02	1	No	2-3 times a week	Never	2-3 times a month	Never	0	7.5	0	7.5
488	1	0	23	1	Severe	180	CD4<200	NA	New HIV+	49037	4.69052389292759	0	Not Suppressed	60	0	1	1	Fair	0	No alcohol use	23.2717316906229	Both	Married/cohabitating	Work full-time	0	0	0	03	2	No	2-3 times a month	Never	Less than 1 time a month	Never	0	1.5	0	1.5
488	1	0	23	1	Severe	180	CD4<200	NA	New HIV+	49037	4.69052389292759	0	Not Suppressed	60	0	1	1	Fair	0	No alcohol use	23.2717316906229	Both	Married/cohabitating	Work full-time	0	0	0	04	3	No	Everyday	Never	1 time a week	Never	0	12	0	12
493	1	0	25	1	Severe	310	200<=CD4<500	1	Know HIV+/On ART	1	0	1	Virally Suppressed	90	0	1	0	Fair	1	Alcohol use	37.0349075975359	Subdistrict	Single	Work full-time	0	0	0	02	1	Yes	2-3 times a week	2-3 times a week	2-3 times a week	Never	30	30	0	60
493	1	0	25	1	Severe	310	200<=CD4<500	1	Know HIV+/On ART	1	0	1	Virally Suppressed	90	0	1	0	Fair	1	Alcohol use	37.0349075975359	Subdistrict	Single	Work full-time	0	0	0	04	2	No	2-3 times a week	Never	Never	Never	0	0	0	0
493	1	0	25	1	Severe	310	200<=CD4<500	1	Know HIV+/On ART	1	0	1	Virally Suppressed	90	0	1	0	Fair	1	Alcohol use	37.0349075975359	Subdistrict	Single	Work full-time	0	0	0	05	3	No	2-3 times a week	Never	Never	Never	0	0	0	0
493	1	0	25	1	Severe	310	200<=CD4<500	1	Know HIV+/On ART	1	0	1	Virally Suppressed	90	0	1	0	Fair	1	Alcohol use	37.0349075975359	Subdistrict	Single	Work full-time	0	0	0	06	4	No	2-3 times a week	Never	Never	Never	0	0	0	0
493	2	6	35	1	Severe	295	200<=CD4<500	1	Know HIV+/On ART	1	0	1	Virally Suppressed	90	0	0	0	Fair	0	Alcohol use	37.0349075975359	Subdistrict	Single	Work full-time	0	0	0	01	1	Yes	2-3 times a week	Never	Never	Never	0	0	0	0
493	2	6	35	1	Severe	295	200<=CD4<500	1	Know HIV+/On ART	1	0	1	Virally Suppressed	90	0	0	0	Fair	0	Alcohol use	37.0349075975359	Subdistrict	Single	Work full-time	0	0	0	02	2	Yes	1 time a week	Never	Never	Never	0	0	0	0
493	2	6	35	1	Severe	295	200<=CD4<500	1	Know HIV+/On ART	1	0	1	Virally Suppressed	90	0	0	0	Fair	0	Alcohol use	37.0349075975359	Subdistrict	Single	Work full-time	0	0	0	03	3	Yes	Less than 1 time a month	Never	Never	Never	0	0	0	0
493	2	6	35	1	Severe	295	200<=CD4<500	1	Know HIV+/On ART	1	0	1	Virally Suppressed	90	0	0	0	Fair	0	Alcohol use	37.0349075975359	Subdistrict	Single	Work full-time	0	0	0	04	4	No	Less than 1 time a month	Never	Never	Never	0	0	0	0
500	1	0	2	0	None	336	200<=CD4<500	0	New HIV+	17888	4.25256178620633	0	Not Suppressed	2	1	1	0	Fair	1	Alcohol use	37.3032169746749	Subdistrict	Married/cohabitating	Work full-time	0	0	0	01	1	Don't know	Less than 1 time a month	Never	Less than 1 time a month	Never	0	1.5	0	1.5
500	1	0	2	0	None	336	200<=CD4<500	0	New HIV+	17888	4.25256178620633	0	Not Suppressed	2	1	1	0	Fair	1	Alcohol use	37.3032169746749	Subdistrict	Married/cohabitating	Work full-time	0	0	0	02	2	Don't know	Less than 1 time a month	Never	Less than 1 time a month	Never	0	1.5	0	1.5
506	1	0	26	1	Severe	123	CD4<200	0	Know HIV+/No ART	50769	4.70559860916472	0	Not Suppressed	90	0	1	0	Poor	0	No alcohol use	29.4565366187543	Individual	Single	Unemployed/other	0	0	0	02	1	Yes	2-3 times a week	2-3 times a month	Never	Never	7.5	0	0	7.5
508	1	0	26	1	Severe	139	CD4<200	0	New HIV+	8178	3.91264710621832	0	Not Suppressed	90	1	0	0	Fair	1	Alcohol use	36.208076659822	Control	Single	Work part-time	0	0	0	01	1	No	Everyday	Never	Never	Never	0	0	0	0
508	2	6	39	1	Severe	205	200<=CD4<500	0	New HIV+	45346	4.65653898368841	0	Not Suppressed	90	1	1	0	Fair	0	Alcohol use	36.208076659822	Control	Single	Work part-time	0	0	0	03	1	No	2-3 times a week	Never	Never	Less than 1 time a month	0	0	1.5	1.5
508	2	6	39	1	Severe	205	200<=CD4<500	0	New HIV+	45346	4.65653898368841	0	Not Suppressed	90	1	1	0	Fair	0	Alcohol use	36.208076659822	Control	Single	Work part-time	0	0	0	04	2	No	2-3 times a week	2-3 times a week	Never	Never	30	0	0	30
508	2	6	39	1	Severe	205	200<=CD4<500	0	New HIV+	45346	4.65653898368841	0	Not Suppressed	90	1	1	0	Fair	0	Alcohol use	36.208076659822	Control	Single	Work part-time	0	0	0	05	3	No	2-3 times a month	Never	2-3 times a month	Never	0	7.5	0	7.5
508	2	6	39	1	Severe	205	200<=CD4<500	0	New HIV+	45346	4.65653898368841	0	Not Suppressed	90	1	1	0	Fair	0	Alcohol use	36.208076659822	Control	Single	Work part-time	0	0	0	06	4	No	Less than 1 time a month	Never	Never	Never	0	0	0	0
511	1	0	11	0	None	275	200<=CD4<500	0	New HIV+	4362	3.63968566124268	0	Not Suppressed	15	0	0	1	Fair	1	Alcohol use	36.1396303901437	Control	Married/cohabitating	Work full-time	0	0	0	02	1	Don't know	1 time a week	Never	Never	Never	0	0	0	0
514	1	0	0	0	None	390	200<=CD4<500	0	New HIV+	1	0	1	Virally Suppressed	6	0	1	0	Fair	1	Alcohol use	37.6180698151951	Both	Married/cohabitating	Work full-time	0	0	0	02	1	No	Less than 1 time a month	Never	Less than 1 time a month	Never	0	1.5	0	1.5
514	1	0	0	0	None	390	200<=CD4<500	0	New HIV+	1	0	1	Virally Suppressed	6	0	1	0	Fair	1	Alcohol use	37.6180698151951	Both	Married/cohabitating	Work full-time	0	0	0	03	2	No	Less than 1 time a month	Never	Never	Never	0	0	0	0
514	1	0	0	0	None	390	200<=CD4<500	0	New HIV+	1	0	1	Virally Suppressed	6	0	1	0	Fair	1	Alcohol use	37.6180698151951	Both	Married/cohabitating	Work full-time	0	0	0	04	3	No	Less than 1 time a month	Never	Never	Never	0	0	0	0
514	2	6	5	0	None	295	200<=CD4<500	0	New HIV+	NA	NA	NA	NA	40	0	0	0	Fair	0	Alcohol use	37.6180698151951	Both	Married/cohabitating	Work full-time	0	0	0	04	1	No	2-3 times a month	Never	Never	Never	0	0	0	0
517	2	6	17	0	Mild	371	200<=CD4<500	1	New HIV+	1	0	1	Virally Suppressed	90	0	0	0	Poor	1	Alcohol use	41.1718001368925	Control	Married/cohabitating	Work full-time	0	0	0	01	1	No	2-3 times a month	Never	Never	Never	0	0	0	0
517	2	6	17	0	Mild	371	200<=CD4<500	1	New HIV+	1	0	1	Virally Suppressed	90	0	0	0	Poor	1	Alcohol use	41.1718001368925	Control	Married/cohabitating	Work full-time	0	0	0	02	2	Yes	2-3 times a month	Never	Never	Never	0	0	0	0
517	1	0	25	1	Severe	264	200<=CD4<500	0	New HIV+	9558	3.98036702618478	0	Not Suppressed	90	0	1	0	Fair	1	Alcohol use	41.1718001368925	Control	Married/cohabitating	Work full-time	0	0	0	02	1	Don't know	2-3 times a week	1 time a week	2-3 times a week	Never	12	30	0	42
517	1	0	25	1	Severe	264	200<=CD4<500	0	New HIV+	9558	3.98036702618478	0	Not Suppressed	90	0	1	0	Fair	1	Alcohol use	41.1718001368925	Control	Married/cohabitating	Work full-time	0	0	0	03	2	Don't know	1 time a week	1 time a week	1 time a week	Never	12	12	0	24
518	1	0	13	0	None	50	CD4<200	0	New HIV+	204761	5.31124724186581	0	Not Suppressed	50	1	1	1	Fair	1	Alcohol use	36.952772073922	Individual	Married/cohabitating	Work part-time	0	0	0	03	1	No	2-3 times a week	Never	2-3 times a week	Never	0	30	0	30
518	1	0	13	0	None	50	CD4<200	0	New HIV+	204761	5.31124724186581	0	Not Suppressed	50	1	1	1	Fair	1	Alcohol use	36.952772073922	Individual	Married/cohabitating	Work part-time	0	0	0	04	2	No	1 time a week	Never	1 time a week	Less than 1 time a month	0	12	1.5	13.5
518	1	0	13	0	None	50	CD4<200	0	New HIV+	204761	5.31124724186581	0	Not Suppressed	50	1	1	1	Fair	1	Alcohol use	36.952772073922	Individual	Married/cohabitating	Work part-time	0	0	0	05	3	Yes	Less than 1 time a month	Never	Less than 1 time a month	Less than 1 time a month	0	1.5	1.5	3
518	2	6	4	0	None	93	CD4<200	0	New HIV+	1	0	1	Virally Suppressed	40	1	0	0	Good or very good	1	Alcohol use	36.952772073922	Individual	Married/cohabitating	Work part-time	0	0	0	04	1	Don't know	Less than 1 time a month	Never	Never	Never	0	0	0	0
535	1	0	14	0	None	127	CD4<200	0	New HIV+	1	0	1	Virally Suppressed	90	0	1	1	Fair	1	Alcohol use	37.6481861738535	Control	Married/cohabitating	Unemployed/other	0	0	0	01	1	Don't know	2-3 times a week	2-3 times a week	2-3 times a week	Less than 1 time a month	30	30	1.5	61.5
535	1	0	14	0	None	127	CD4<200	0	New HIV+	1	0	1	Virally Suppressed	90	0	1	1	Fair	1	Alcohol use	37.6481861738535	Control	Married/cohabitating	Unemployed/other	0	0	0	02	2	No	2-3 times a week	2-3 times a week	2-3 times a week	Never	30	30	0	60
535	1	0	14	0	None	127	CD4<200	0	New HIV+	1	0	1	Virally Suppressed	90	0	1	1	Fair	1	Alcohol use	37.6481861738535	Control	Married/cohabitating	Unemployed/other	0	0	0	03	3	No	2-3 times a week	1 time a week	2-3 times a week	Less than 1 time a month	12	30	1.5	43.5
542	1	0	23	1	Severe	183	CD4<200	0	Know HIV+/No ART	291116	5.46406607531429	0	Not Suppressed	90	0	1	0	Poor	0	No alcohol use	46.2669404517454	Control	Widow/Divorce/Sep	Unemployed/other	0	0	0	01	1	Yes	2-3 times a week	1 time a week	2-3 times a week	Never	12	30	0	42
542	1	0	23	1	Severe	183	CD4<200	0	Know HIV+/No ART	291116	5.46406607531429	0	Not Suppressed	90	0	1	0	Poor	0	No alcohol use	46.2669404517454	Control	Widow/Divorce/Sep	Unemployed/other	0	0	0	02	2	Don't know	Everyday	2-3 times a week	Everyday	2-3 times a month	30	90	7.5	127.5
542	1	0	23	1	Severe	183	CD4<200	0	Know HIV+/No ART	291116	5.46406607531429	0	Not Suppressed	90	0	1	0	Poor	0	No alcohol use	46.2669404517454	Control	Widow/Divorce/Sep	Unemployed/other	0	0	0	03	3	Don't know	1 time a week	Never	Less than 1 time a month	Never	0	1.5	0	1.5
544	1	0	25	1	Severe	117	CD4<200	0	Know HIV+/No ART	556	2.74507479158206	0	Not Suppressed	90	0	1	0	Poor	0	No alcohol use	43.233401779603	Control	Married/cohabitating	Unemployed/other	0	0	0	04	1	Yes	2-3 times a month	2-3 times a month	2-3 times a month	Never	7.5	7.5	0	15
544	2	6	22	0	Mild	129	CD4<200	1	Know HIV+/No ART	NA	NA	NA	NA	90	0	1	0	Poor	0	No alcohol use	43.233401779603	Control	Married/cohabitating	Unemployed/other	0	0	0	01	1	Yes	1 time a week	1 time a week	Never	Never	12	0	0	12
544	2	6	22	0	Mild	129	CD4<200	1	Know HIV+/No ART	NA	NA	NA	NA	90	0	1	0	Poor	0	No alcohol use	43.233401779603	Control	Married/cohabitating	Unemployed/other	0	0	0	02	2	Yes	2-3 times a month	Never	Never	Never	0	0	0	0
553	1	0	20	0	Mild	365	200<=CD4<500	0	New HIV+	5503	3.74059951281116	0	Not Suppressed	36	0	1	1	Good or very good	1	Alcohol use	29.9219712525667	Individual	Married/cohabitating	Unemployed/other	0	0	0	01	1	No	2-3 times a month	2-3 times a month	2-3 times a month	Never	7.5	7.5	0	15
553	2	6	13	0	None	608	CD4>=500	0	New HIV+	635	2.80277372529198	0	Not Suppressed	20	0	1	1	Fair	1	Alcohol use	29.9219712525667	Individual	Married/cohabitating	Unemployed/other	0	0	0	01	1	Don't know	1 time a week	Never	1 time a week	Never	0	12	0	12
553	2	6	13	0	None	608	CD4>=500	0	New HIV+	635	2.80277372529198	0	Not Suppressed	20	0	1	1	Fair	1	Alcohol use	29.9219712525667	Individual	Married/cohabitating	Unemployed/other	0	0	0	02	2	Don't know	1 time a week	Never	2-3 times a month	Never	0	7.5	0	7.5
556	1	0	4	0	None	455	200<=CD4<500	1	Know HIV+/On ART	1	0	1	Virally Suppressed	45	0	1	0	Fair	1	Alcohol use	40.9993155373032	Individual	Married/cohabitating	Work full-time	0	0	0	01	1	Yes	2-3 times a week	Never	2-3 times a week	Never	0	30	0	30
556	2	6	11	0	None	298	200<=CD4<500	1	Know HIV+/On ART	1	0	1	Virally Suppressed	20	0	0	0	Good or very good	1	Alcohol use	40.9993155373032	Individual	Married/cohabitating	Work full-time	0	0	0	02	1	Yes	Less than 1 time a month	Never	Never	Never	0	0	0	0
556	2	6	11	0	None	298	200<=CD4<500	1	Know HIV+/On ART	1	0	1	Virally Suppressed	20	0	0	0	Good or very good	1	Alcohol use	40.9993155373032	Individual	Married/cohabitating	Work full-time	0	0	0	03	2	Yes	Less than 1 time a month	Never	Never	Never	0	0	0	0
561	1	0	14	0	None	358	200<=CD4<500	0	Know HIV+/No ART	47890	4.68024483704261	0	Not Suppressed	90	0	1	0	Fair	0	No alcohol use	35.4579055441478	Subdistrict	Single	Work full-time	0	0	0	01	1	Don't know	2-3 times a week	2-3 times a month	Never	Never	7.5	0	0	7.5
561	1	0	14	0	None	358	200<=CD4<500	0	Know HIV+/No ART	47890	4.68024483704261	0	Not Suppressed	90	0	1	0	Fair	0	No alcohol use	35.4579055441478	Subdistrict	Single	Work full-time	0	0	0	02	2	Don't know	1 time a week	Never	Never	Never	0	0	0	0
562	1	0	24	1	Severe	232	200<=CD4<500	0	New HIV+	1	0	1	Virally Suppressed	45	0	1	0	Poor	1	Alcohol use	40.2053388090349	Individual	Widow/Divorce/Sep	Work full-time	0	0	0	01	1	Don't know	2-3 times a month	2-3 times a month	2-3 times a month	Never	7.5	7.5	0	15
562	1	0	24	1	Severe	232	200<=CD4<500	0	New HIV+	1	0	1	Virally Suppressed	45	0	1	0	Poor	1	Alcohol use	40.2053388090349	Individual	Widow/Divorce/Sep	Work full-time	0	0	0	02	2	Don't know	2-3 times a month	2-3 times a month	2-3 times a month	Never	7.5	7.5	0	15
562	1	0	24	1	Severe	232	200<=CD4<500	0	New HIV+	1	0	1	Virally Suppressed	45	0	1	0	Poor	1	Alcohol use	40.2053388090349	Individual	Widow/Divorce/Sep	Work full-time	0	0	0	03	3	No	Less than 1 time a month	Less than 1 time a month	Less than 1 time a month	Never	1.5	1.5	0	3
562	2	6	13	0	None	167	CD4<200	0	New HIV+	1	0	1	Virally Suppressed	50	0	1	0	Fair	1	Alcohol use	40.2053388090349	Individual	Widow/Divorce/Sep	Work full-time	0	0	0	01	1	Yes	2-3 times a week	Never	2-3 times a week	Never	0	30	0	30
562	2	6	13	0	None	167	CD4<200	0	New HIV+	1	0	1	Virally Suppressed	50	0	1	0	Fair	1	Alcohol use	40.2053388090349	Individual	Widow/Divorce/Sep	Work full-time	0	0	0	02	2	Yes	2-3 times a month	Never	2-3 times a month	Never	0	7.5	0	7.5
563	2	6	23	1	Severe	6	CD4<200	0	New HIV+	116938	5.0679556617914	0	Not Suppressed	60	0	0	0	Poor	0	Alcohol use	33.4455852156057	Individual	Married/cohabitating	Work full-time	0	0	0	01	1	Yes	2-3 times a month	Never	Never	Never	0	0	0	0
563	1	0	3	0	None	98	CD4<200	0	New HIV+	122068	5.08660182901565	0	Not Suppressed	70	0	1	0	Fair	1	Alcohol use	33.4455852156057	Individual	Married/cohabitating	Work full-time	0	0	0	06	1	Don't know	2-3 times a month	Never	Never	Never	0	0	0	0
563	1	0	3	0	None	98	CD4<200	0	New HIV+	122068	5.08660182901565	0	Not Suppressed	70	0	1	0	Fair	1	Alcohol use	33.4455852156057	Individual	Married/cohabitating	Work full-time	0	0	0	02	2	Don't know	2-3 times a week	Never	2-3 times a week	Never	0	30	0	30
563	1	0	3	0	None	98	CD4<200	0	New HIV+	122068	5.08660182901565	0	Not Suppressed	70	0	1	0	Fair	1	Alcohol use	33.4455852156057	Individual	Married/cohabitating	Work full-time	0	0	0	03	3	Don't know	2-3 times a week	Never	2-3 times a month	Never	0	7.5	0	7.5
563	1	0	3	0	None	98	CD4<200	0	New HIV+	122068	5.08660182901565	0	Not Suppressed	70	0	1	0	Fair	1	Alcohol use	33.4455852156057	Individual	Married/cohabitating	Work full-time	0	0	0	07	4	Don't know	2-3 times a month	Never	Less than 1 time a month	Never	0	1.5	0	1.5
563	1	0	3	0	None	98	CD4<200	0	New HIV+	122068	5.08660182901565	0	Not Suppressed	70	0	1	0	Fair	1	Alcohol use	33.4455852156057	Individual	Married/cohabitating	Work full-time	0	0	0	04	5	Don't know	2-3 times a month	Never	Never	Never	0	0	0	0
563	1	0	3	0	None	98	CD4<200	0	New HIV+	122068	5.08660182901565	0	Not Suppressed	70	0	1	0	Fair	1	Alcohol use	33.4455852156057	Individual	Married/cohabitating	Work full-time	0	0	0	05	6	Don't know	2-3 times a month	Never	2-3 times a month	Never	0	7.5	0	7.5
564	1	0	37	1	Severe	299	200<=CD4<500	0	New HIV+	102476	5.01062216502087	0	Not Suppressed	90	0	1	0	Fair	0	No alcohol use	44.1533196440794	Individual	Married/cohabitating	Work part-time	0	0	0	02	1	Don't know	1 time a week	Never	Less than 1 time a month	Never	0	1.5	0	1.5
564	1	0	37	1	Severe	299	200<=CD4<500	0	New HIV+	102476	5.01062216502087	0	Not Suppressed	90	0	1	0	Fair	0	No alcohol use	44.1533196440794	Individual	Married/cohabitating	Work part-time	0	0	0	03	2	No	1 time a week	Never	2-3 times a month	Never	0	7.5	0	7.5
565	1	0	11	0	None	123	CD4<200	0	Know HIV+/No ART	128836	5.11003723271941	0	Not Suppressed	60	1	1	0	Poor	1	Alcohol use	34.611909650924	Subdistrict	Married/cohabitating	Work full-time	0	0	0	01	1	Don't know	2-3 times a week	Never	2-3 times a week	Never	0	30	0	30
565	1	0	11	0	None	123	CD4<200	0	Know HIV+/No ART	128836	5.11003723271941	0	Not Suppressed	60	1	1	0	Poor	1	Alcohol use	34.611909650924	Subdistrict	Married/cohabitating	Work full-time	0	0	0	02	2	Don't know	1 time a week	Never	Never	Never	0	0	0	0
581	1	0	7	0	None	234	200<=CD4<500	0	New HIV+	16336	4.21314572474284	0	Not Suppressed	36	0	0	1	Fair	1	Alcohol use	32.2546201232033	Control	Married/cohabitating	Work full-time	0	0	0	01	1	Yes	1 time a week	Never	Never	Never	0	0	0	0
593	1	0	16	0	Mild	123	CD4<200	0	New HIV+	12931	4.1116321117086	0	Not Suppressed	90	0	1	0	Fair	1	Alcohol use	31.0581793292266	Individual	Single	Work full-time	0	0	0	01	1	Don't know	2-3 times a week	Never	2-3 times a month	Never	0	7.5	0	7.5
593	1	0	16	0	Mild	123	CD4<200	0	New HIV+	12931	4.1116321117086	0	Not Suppressed	90	0	1	0	Fair	1	Alcohol use	31.0581793292266	Individual	Single	Work full-time	0	0	0	02	2	No	2-3 times a month	Never	Never	Never	0	0	0	0
593	1	0	16	0	Mild	123	CD4<200	0	New HIV+	12931	4.1116321117086	0	Not Suppressed	90	0	1	0	Fair	1	Alcohol use	31.0581793292266	Individual	Single	Work full-time	0	0	0	03	3	No	2-3 times a month	Never	Never	Never	0	0	0	0
599	1	0	31	1	Severe	345	200<=CD4<500	0	New HIV+	69978	4.84496152600948	0	Not Suppressed	90	0	1	0	Poor	1	Alcohol use	46.3408624229979	Control	Married/cohabitating	Work part-time	0	0	0	03	1	Yes	2-3 times a month	2-3 times a month	2-3 times a month	Never	7.5	7.5	0	15
599	1	0	31	1	Severe	345	200<=CD4<500	0	New HIV+	69978	4.84496152600948	0	Not Suppressed	90	0	1	0	Poor	1	Alcohol use	46.3408624229979	Control	Married/cohabitating	Work part-time	0	0	0	04	2	Don't know	Less than 1 time a month	Less than 1 time a month	Less than 1 time a month	Never	1.5	1.5	0	3
600	1	0	31	1	Severe	642	CD4>=500	0	New HIV+	1536	3.18639121569549	0	Not Suppressed	6	1	1	0	Poor	1	Alcohol use	28.3340177960301	Control	Married/cohabitating	Work full-time	0	0	0	06	1	No	1 time a week	Never	Less than 1 time a month	Never	0	1.5	0	1.5
600	1	0	31	1	Severe	642	CD4>=500	0	New HIV+	1536	3.18639121569549	0	Not Suppressed	6	1	1	0	Poor	1	Alcohol use	28.3340177960301	Control	Married/cohabitating	Work full-time	0	0	0	07	2	No	2-3 times a month	Never	Never	Never	0	0	0	0
603	1	0	29	1	Severe	100	CD4<200	0	New HIV+	102209	5.00948913922574	0	Not Suppressed	90	0	0	0	Poor	0	No alcohol use	30.6995208761123	Individual	Widow/Divorce/Sep	Work full-time	0	0	0	02	1	Yes	Everyday	Never	Never	Never	0	0	0	0
603	1	0	29	1	Severe	100	CD4<200	0	New HIV+	102209	5.00948913922574	0	Not Suppressed	90	0	0	0	Poor	0	No alcohol use	30.6995208761123	Individual	Widow/Divorce/Sep	Work full-time	0	0	0	03	2	Yes	Everyday	Never	Never	Never	0	0	0	0
605	2	6	22	0	Mild	243	200<=CD4<500	0	New HIV+	1980	3.29666519026153	0	Not Suppressed	90	0	0	0	Poor	0	Alcohol use	34.8993839835729	Both	Married/cohabitating	Work full-time	0	0	0	01	1	Yes	2-3 times a month	Never	Never	Never	0	0	0	0
605	2	6	22	0	Mild	243	200<=CD4<500	0	New HIV+	1980	3.29666519026153	0	Not Suppressed	90	0	0	0	Poor	0	Alcohol use	34.8993839835729	Both	Married/cohabitating	Work full-time	0	0	0	02	2	Yes	Less than 1 time a month	Never	Never	Never	0	0	0	0
605	1	0	21	0	Mild	278	200<=CD4<500	0	New HIV+	6283	3.79816705971594	0	Not Suppressed	90	0	1	0	Fair	1	Alcohol use	34.8993839835729	Both	Married/cohabitating	Work full-time	0	0	0	01	1	No	2-3 times a week	2-3 times a week	Less than 1 time a month	Less than 1 time a month	30	1.5	1.5	33
605	1	0	21	0	Mild	278	200<=CD4<500	0	New HIV+	6283	3.79816705971594	0	Not Suppressed	90	0	1	0	Fair	1	Alcohol use	34.8993839835729	Both	Married/cohabitating	Work full-time	0	0	0	02	2	Don't know	1 time a week	Less than 1 time a month	Less than 1 time a month	Less than 1 time a month	1.5	1.5	1.5	4.5
609	2	6	9	0	None	950	CD4>=500	0	New HIV+	31424	4.49726146610686	0	Not Suppressed	90	1	0	1	Fair	1	Alcohol use	32.6187542778919	Individual	Married/cohabitating	Work full-time	0	0	0	01	1	Don't know	Everyday	Never	Never	Never	0	0	0	0
609	1	0	1	0	None	882	CD4>=500	0	New HIV+	5559	3.74499667403856	0	Not Suppressed	90	1	1	1	Fair	1	Alcohol use	32.6187542778919	Individual	Married/cohabitating	Work full-time	0	0	0	01	1	Don't know	Everyday	Everyday	Everyday	Never	90	90	0	180
609	1	0	1	0	None	882	CD4>=500	0	New HIV+	5559	3.74499667403856	0	Not Suppressed	90	1	1	1	Fair	1	Alcohol use	32.6187542778919	Individual	Married/cohabitating	Work full-time	0	0	0	02	2	Don't know	Everyday	Everyday	Everyday	Never	90	90	0	180
609	1	0	1	0	None	882	CD4>=500	0	New HIV+	5559	3.74499667403856	0	Not Suppressed	90	1	1	1	Fair	1	Alcohol use	32.6187542778919	Individual	Married/cohabitating	Work full-time	0	0	0	03	3	Don't know	Everyday	Everyday	Everyday	Never	90	90	0	180
612	1	0	16	0	Mild	94	CD4<200	0	New HIV+	1	0	1	Virally Suppressed	90	0	1	0	Poor	1	Alcohol use	33.3634496919918	Control	Married/cohabitating	Work full-time	0	0	0	01	1	Don't know	2-3 times a month	Less than 1 time a month	Less than 1 time a month	Never	1.5	1.5	0	3
613	1	0	21	0	Mild	144	CD4<200	1	Know HIV+/On ART	1	0	1	Virally Suppressed	90	1	1	0	Poor	1	Alcohol use	36.993839835729	Subdistrict	Single	Work full-time	0	0	0	01	1	Yes	2-3 times a week	2-3 times a week	2-3 times a week	Less than 1 time a month	30	30	1.5	61.5
613	1	0	21	0	Mild	144	CD4<200	1	Know HIV+/On ART	1	0	1	Virally Suppressed	90	1	1	0	Poor	1	Alcohol use	36.993839835729	Subdistrict	Single	Work full-time	0	0	0	02	2	Yes	2-3 times a month	2-3 times a month	2-3 times a month	Never	7.5	7.5	0	15
613	1	0	21	0	Mild	144	CD4<200	1	Know HIV+/On ART	1	0	1	Virally Suppressed	90	1	1	0	Poor	1	Alcohol use	36.993839835729	Subdistrict	Single	Work full-time	0	0	0	03	3	Yes	2-3 times a month	2-3 times a month	2-3 times a month	Never	7.5	7.5	0	15
616	1	0	25	1	Severe	185	CD4<200	0	New HIV+	98479	4.99334362992441	0	Not Suppressed	90	0	1	0	Fair	1	Alcohol use	31.6084873374401	Individual	Single	Work full-time	0	0	0	02	1	No	1 time a week	2-3 times a month	2-3 times a month	Never	7.5	7.5	0	15
616	1	0	25	1	Severe	185	CD4<200	0	New HIV+	98479	4.99334362992441	0	Not Suppressed	90	0	1	0	Fair	1	Alcohol use	31.6084873374401	Individual	Single	Work full-time	0	0	0	03	2	No	2-3 times a month	Never	Never	Never	0	0	0	0
616	2	6	26	1	Severe	105	CD4<200	0	New HIV+	37894	4.57857045078141	0	Not Suppressed	90	0	1	0	Fair	0	Alcohol use	31.6084873374401	Individual	Single	Work full-time	0	0	0	01	1	Yes	Less than 1 time a month	Never	Less than 1 time a month	Never	0	1.5	0	1.5
622	2	6	27	1	Severe	341	200<=CD4<500	0	New HIV+	NA	NA	NA	NA	90	0	0	0	Poor	0	Alcohol use	33.8370978781656	Individual	Single	Work full-time	0	0	0	05	1	Don't know	Everyday	Never	Never	Never	0	0	0	0
622	2	6	27	1	Severe	341	200<=CD4<500	0	New HIV+	NA	NA	NA	NA	90	0	0	0	Poor	0	Alcohol use	33.8370978781656	Individual	Single	Work full-time	0	0	0	06	2	Refused to answer	Everyday	Never	Never	Never	0	0	0	0
622	1	0	15	0	None	319	200<=CD4<500	0	New HIV+	96225	4.98328791976663	0	Not Suppressed	90	0	1	1	Fair	1	Alcohol use	33.8370978781656	Individual	Single	Work full-time	0	0	0	02	1	Yes	2-3 times a week	Never	2-3 times a week	Never	0	30	0	30
622	1	0	15	0	None	319	200<=CD4<500	0	New HIV+	96225	4.98328791976663	0	Not Suppressed	90	0	1	1	Fair	1	Alcohol use	33.8370978781656	Individual	Single	Work full-time	0	0	0	03	2	Yes	2-3 times a week	Never	Never	Never	0	0	0	0
627	1	0	25	1	Severe	557	CD4>=500	1	New HIV+	599	2.77742682238931	0	Not Suppressed	90	0	1	1	Poor	1	Alcohol use	33.0266940451745	Both	Single	Work full-time	0	0	0	01	1	Yes	2-3 times a week	2-3 times a month	2-3 times a week	Less than 1 time a month	7.5	30	1.5	39
627	1	0	25	1	Severe	557	CD4>=500	1	New HIV+	599	2.77742682238931	0	Not Suppressed	90	0	1	1	Poor	1	Alcohol use	33.0266940451745	Both	Single	Work full-time	0	0	0	02	2	Yes	2-3 times a week	2-3 times a month	1 time a week	Less than 1 time a month	7.5	12	1.5	21
628	1	0	3	0	None	489	200<=CD4<500	0	New HIV+	28109	4.44884539551114	0	Not Suppressed	20	0	0	0	Fair	1	Alcohol use	26.7488021902806	Control	Married/cohabitating	Work full-time	0	0	0	01	1	Don't know	2-3 times a month	Never	Never	Never	0	0	0	0
628	1	0	3	0	None	489	200<=CD4<500	0	New HIV+	28109	4.44884539551114	0	Not Suppressed	20	0	0	0	Fair	1	Alcohol use	26.7488021902806	Control	Married/cohabitating	Work full-time	0	0	0	02	2	Don't know	Less than 1 time a month	Never	Never	Never	0	0	0	0
628	1	0	3	0	None	489	200<=CD4<500	0	New HIV+	28109	4.44884539551114	0	Not Suppressed	20	0	0	0	Fair	1	Alcohol use	26.7488021902806	Control	Married/cohabitating	Work full-time	0	0	0	03	3	Don't know	2-3 times a month	Never	Never	Never	0	0	0	0
628	1	0	3	0	None	489	200<=CD4<500	0	New HIV+	28109	4.44884539551114	0	Not Suppressed	20	0	0	0	Fair	1	Alcohol use	26.7488021902806	Control	Married/cohabitating	Work full-time	0	0	0	04	4	Don't know	Less than 1 time a month	Never	Never	Never	0	0	0	0
628	1	0	3	0	None	489	200<=CD4<500	0	New HIV+	28109	4.44884539551114	0	Not Suppressed	20	0	0	0	Fair	1	Alcohol use	26.7488021902806	Control	Married/cohabitating	Work full-time	0	0	0	05	5	Don't know	2-3 times a month	Never	Never	Never	0	0	0	0
639	1	0	16	0	Mild	654	CD4>=500	0	New HIV+	55704	4.74588638216752	0	Not Suppressed	60	0	1	1	Fair	1	Alcohol use	31.8850102669405	Individual	Married/cohabitating	Work full-time	0	0	0	01	1	Don't know	2-3 times a week	Never	2-3 times a week	Never	0	30	0	30
639	1	0	16	0	Mild	654	CD4>=500	0	New HIV+	55704	4.74588638216752	0	Not Suppressed	60	0	1	1	Fair	1	Alcohol use	31.8850102669405	Individual	Married/cohabitating	Work full-time	0	0	0	02	2	Don't know	2-3 times a month	Never	2-3 times a month	Never	0	7.5	0	7.5
639	1	0	16	0	Mild	654	CD4>=500	0	New HIV+	55704	4.74588638216752	0	Not Suppressed	60	0	1	1	Fair	1	Alcohol use	31.8850102669405	Individual	Married/cohabitating	Work full-time	0	0	0	03	3	Don't know	2-3 times a month	Never	2-3 times a month	Never	0	7.5	0	7.5
639	2	6	21	0	Mild	605	CD4>=500	0	New HIV+	3450	3.53781909507327	0	Not Suppressed	80	0	1	0	Fair	1	Alcohol use	31.8850102669405	Individual	Married/cohabitating	Work full-time	0	0	0	02	1	No	2-3 times a week	Never	2-3 times a week	Never	0	30	0	30
639	2	6	21	0	Mild	605	CD4>=500	0	New HIV+	3450	3.53781909507327	0	Not Suppressed	80	0	1	0	Fair	1	Alcohol use	31.8850102669405	Individual	Married/cohabitating	Work full-time	0	0	0	03	2	No	2-3 times a week	Never	2-3 times a week	Never	0	30	0	30
643	1	0	14	0	None	53	CD4<200	0	Know HIV+/No ART	63996	4.8061528297305	0	Not Suppressed	8	1	0	0	Poor	1	Alcohol use	26.2067077344285	Individual	Married/cohabitating	Work full-time	0	0	0	03	1	Don't know	2-3 times a month	Never	Never	Never	0	0	0	0
643	1	0	14	0	None	53	CD4<200	0	Know HIV+/No ART	63996	4.8061528297305	0	Not Suppressed	8	1	0	0	Poor	1	Alcohol use	26.2067077344285	Individual	Married/cohabitating	Work full-time	0	0	0	04	2	Don't know	2-3 times a month	Never	Never	Never	0	0	0	0
648	1	0	20	0	Mild	266	200<=CD4<500	0	New HIV+	12252	4.08820698813453	0	Not Suppressed	90	0	1	0	Fair	1	Alcohol use	34.9295003422313	Both	Single	Work part-time	0	0	0	02	1	Don't know	Everyday	2-3 times a week	2-3 times a week	Never	30	30	0	60
648	1	0	20	0	Mild	266	200<=CD4<500	0	New HIV+	12252	4.08820698813453	0	Not Suppressed	90	0	1	0	Fair	1	Alcohol use	34.9295003422313	Both	Single	Work part-time	0	0	0	03	2	Don't know	2-3 times a week	2-3 times a week	2-3 times a week	Never	30	30	0	60
649	2	6	31	1	Severe	218	200<=CD4<500	1	New HIV+	1	0	1	Virally Suppressed	60	1	1	1	Fair	1	Alcohol use	31.9917864476386	Both	Single	Work full-time	0	0	0	03	1	No	2-3 times a week	1 time a week	1 time a week	Less than 1 time a month	12	12	1.5	25.5
649	1	0	23	1	Severe	265	200<=CD4<500	1	New HIV+	85	1.92941892571429	1	Virally Suppressed	90	1	1	0	Fair	1	Alcohol use	31.9917864476386	Both	Single	Work full-time	0	0	0	02	1	Don't know	2-3 times a week	Never	2-3 times a week	Less than 1 time a month	0	30	1.5	31.5
649	1	0	23	1	Severe	265	200<=CD4<500	1	New HIV+	85	1.92941892571429	1	Virally Suppressed	90	1	1	0	Fair	1	Alcohol use	31.9917864476386	Both	Single	Work full-time	0	0	0	03	2	No	1 time a week	Never	1 time a week	Never	0	12	0	12
649	1	0	23	1	Severe	265	200<=CD4<500	1	New HIV+	85	1.92941892571429	1	Virally Suppressed	90	1	1	0	Fair	1	Alcohol use	31.9917864476386	Both	Single	Work full-time	0	0	0	04	3	No	2-3 times a month	Never	2-3 times a month	Never	0	7.5	0	7.5
649	1	0	23	1	Severe	265	200<=CD4<500	1	New HIV+	85	1.92941892571429	1	Virally Suppressed	90	1	1	0	Fair	1	Alcohol use	31.9917864476386	Both	Single	Work full-time	0	0	0	05	4	No	Less than 1 time a month	Never	Less than 1 time a month	Never	0	1.5	0	1.5
658	1	0	25	1	Severe	1067	CD4>=500	0	New HIV+	3288	3.51693180886801	0	Not Suppressed	90	0	1	0	Fair	1	Alcohol use	26.4640657084189	Both	Single	Work part-time	0	0	0	01	1	Yes	2-3 times a month	Never	Less than 1 time a month	Never	0	1.5	0	1.5
658	1	0	25	1	Severe	1067	CD4>=500	0	New HIV+	3288	3.51693180886801	0	Not Suppressed	90	0	1	0	Fair	1	Alcohol use	26.4640657084189	Both	Single	Work part-time	0	0	0	02	2	Don't know	Less than 1 time a month	Never	Less than 1 time a month	Never	0	1.5	0	1.5
658	1	0	25	1	Severe	1067	CD4>=500	0	New HIV+	3288	3.51693180886801	0	Not Suppressed	90	0	1	0	Fair	1	Alcohol use	26.4640657084189	Both	Single	Work part-time	0	0	0	03	3	Don't know	Less than 1 time a month	Less than 1 time a month	Less than 1 time a month	Never	1.5	1.5	0	3
658	1	0	25	1	Severe	1067	CD4>=500	0	New HIV+	3288	3.51693180886801	0	Not Suppressed	90	0	1	0	Fair	1	Alcohol use	26.4640657084189	Both	Single	Work part-time	0	0	0	04	4	Don't know	Less than 1 time a month	Never	Never	Never	0	0	0	0
658	1	0	25	1	Severe	1067	CD4>=500	0	New HIV+	3288	3.51693180886801	0	Not Suppressed	90	0	1	0	Fair	1	Alcohol use	26.4640657084189	Both	Single	Work part-time	0	0	0	05	5	Don't know	2-3 times a month	Never	2-3 times a month	Never	0	7.5	0	7.5
658	1	0	25	1	Severe	1067	CD4>=500	0	New HIV+	3288	3.51693180886801	0	Not Suppressed	90	0	1	0	Fair	1	Alcohol use	26.4640657084189	Both	Single	Work part-time	0	0	0	06	6	Don't know	Less than 1 time a month	Never	Never	Never	0	0	0	0
658	1	0	25	1	Severe	1067	CD4>=500	0	New HIV+	3288	3.51693180886801	0	Not Suppressed	90	0	1	0	Fair	1	Alcohol use	26.4640657084189	Both	Single	Work part-time	0	0	0	07	7	Don't know	2-3 times a week	Never	Never	Never	0	0	0	0
658	1	0	25	1	Severe	1067	CD4>=500	0	New HIV+	3288	3.51693180886801	0	Not Suppressed	90	0	1	0	Fair	1	Alcohol use	26.4640657084189	Both	Single	Work part-time	0	0	0	08	8	Don't know	Less than 1 time a month	Never	Never	Never	0	0	0	0
660	2	6	23	1	Severe	113	CD4<200	0	New HIV+	10698	4.029302593559	0	Not Suppressed	90	0	1	0	Fair	1	Alcohol use	32	Both	Married/cohabitating	Work full-time	0	0	0	01	1	Yes	2-3 times a week	Less than 1 time a month	2-3 times a week	Never	1.5	30	0	31.5
660	2	6	23	1	Severe	113	CD4<200	0	New HIV+	10698	4.029302593559	0	Not Suppressed	90	0	1	0	Fair	1	Alcohol use	32	Both	Married/cohabitating	Work full-time	0	0	0	02	2	Yes	2-3 times a week	Never	2-3 times a week	Never	0	30	0	30
660	1	0	19	0	Mild	93	CD4<200	0	New HIV+	16860	4.22685757028872	0	Not Suppressed	90	0	1	0	Fair	1	Alcohol use	32	Both	Married/cohabitating	Work full-time	0	0	0	01	1	Don't know	Everyday	2-3 times a week	2-3 times a week	Never	30	30	0	60
660	1	0	19	0	Mild	93	CD4<200	0	New HIV+	16860	4.22685757028872	0	Not Suppressed	90	0	1	0	Fair	1	Alcohol use	32	Both	Married/cohabitating	Work full-time	0	0	0	02	2	Don't know	2-3 times a week	Never	2-3 times a week	Never	0	30	0	30
660	1	0	19	0	Mild	93	CD4<200	0	New HIV+	16860	4.22685757028872	0	Not Suppressed	90	0	1	0	Fair	1	Alcohol use	32	Both	Married/cohabitating	Work full-time	0	0	0	03	3	Don't know	2-3 times a week	Never	1 time a week	Never	0	12	0	12
660	1	0	19	0	Mild	93	CD4<200	0	New HIV+	16860	4.22685757028872	0	Not Suppressed	90	0	1	0	Fair	1	Alcohol use	32	Both	Married/cohabitating	Work full-time	0	0	0	04	4	No	2-3 times a week	Never	Never	Never	0	0	0	0
660	1	0	19	0	Mild	93	CD4<200	0	New HIV+	16860	4.22685757028872	0	Not Suppressed	90	0	1	0	Fair	1	Alcohol use	32	Both	Married/cohabitating	Work full-time	0	0	0	05	5	No	1 time a week	Never	Never	Never	0	0	0	0
660	1	0	19	0	Mild	93	CD4<200	0	New HIV+	16860	4.22685757028872	0	Not Suppressed	90	0	1	0	Fair	1	Alcohol use	32	Both	Married/cohabitating	Work full-time	0	0	0	06	6	No	1 time a week	Never	Never	Never	0	0	0	0
660	1	0	19	0	Mild	93	CD4<200	0	New HIV+	16860	4.22685757028872	0	Not Suppressed	90	0	1	0	Fair	1	Alcohol use	32	Both	Married/cohabitating	Work full-time	0	0	0	07	7	No	2-3 times a month	Never	Never	Never	0	0	0	0
661	1	0	29	1	Severe	232	200<=CD4<500	0	New HIV+	31390	4.49679131570004	0	Not Suppressed	90	0	1	1	Poor	0	No alcohol use	37.6646132785763	Both	Married/cohabitating	Work full-time	0	0	0	02	1	Don't know	Everyday	1 time a week	2-3 times a week	Never	12	30	0	42
661	1	0	29	1	Severe	232	200<=CD4<500	0	New HIV+	31390	4.49679131570004	0	Not Suppressed	90	0	1	1	Poor	0	No alcohol use	37.6646132785763	Both	Married/cohabitating	Work full-time	0	0	0	03	2	Yes	2-3 times a week	2-3 times a week	2-3 times a week	Never	30	30	0	60
661	2	6	32	1	Severe	231	200<=CD4<500	1	New HIV+	6885	3.83790394459294	0	Not Suppressed	90	0	0	0	Fair	0	No alcohol use	37.6646132785763	Both	Married/cohabitating	Work full-time	0	0	0	01	1	No	Less than 1 time a month	Never	Never	Never	0	0	0	0
661	2	6	32	1	Severe	231	200<=CD4<500	1	New HIV+	6885	3.83790394459294	0	Not Suppressed	90	0	0	0	Fair	0	No alcohol use	37.6646132785763	Both	Married/cohabitating	Work full-time	0	0	0	04	2	Yes	Less than 1 time a month	Never	Never	Never	0	0	0	0
665	1	0	24	1	Severe	210	200<=CD4<500	0	New HIV+	34364	4.53610371036349	0	Not Suppressed	45	1	1	0	Poor	0	No alcohol use	42.6146475017112	Subdistrict	Married/cohabitating	Work full-time	0	0	0	01	1	Yes	Less than 1 time a month	Never	Less than 1 time a month	Never	0	1.5	0	1.5
666	2	6	31	1	Severe	265	200<=CD4<500	1	New HIV+	NA	NA	NA	NA	7	1	0	0	Poor	1	No alcohol use	34.2614647501711	Subdistrict	Single	Work part-time	0	0	0	01	1	No	Less than 1 time a month	Never	Never	Never	0	0	0	0
666	1	0	23	1	Severe	213	200<=CD4<500	0	New HIV+	75	1.8750612633917	1	Virally Suppressed	3	1	1	0	Poor	0	No alcohol use	34.2614647501711	Subdistrict	Single	Work part-time	0	0	0	02	1	No	Less than 1 time a month	Never	Less than 1 time a month	Never	0	1.5	0	1.5
668	1	0	31	1	Severe	131	CD4<200	0	New HIV+	1	0	1	Virally Suppressed	90	1	1	0	Fair	0	No alcohol use	37.2731006160164	Subdistrict	Married/cohabitating	Work full-time	0	0	0	01	1	Don't know	1 time a week	Never	1 time a week	Less than 1 time a month	0	12	1.5	13.5
668	1	0	31	1	Severe	131	CD4<200	0	New HIV+	1	0	1	Virally Suppressed	90	1	1	0	Fair	0	No alcohol use	37.2731006160164	Subdistrict	Married/cohabitating	Work full-time	0	0	0	02	2	Don't know	2-3 times a week	Never	2-3 times a week	Less than 1 time a month	0	30	1.5	31.5
668	2	6	32	1	Severe	150	CD4<200	1	New HIV+	NA	NA	NA	NA	90	1	0	0	Poor	0	No alcohol use	37.2731006160164	Subdistrict	Married/cohabitating	Work full-time	0	0	0	01	1	Yes	2-3 times a month	Never	Never	Never	0	0	0	0
670	1	0	32	1	Severe	55	CD4<200	0	New HIV+	260933	5.41652900746973	0	Not Suppressed	90	0	1	1	Poor	0	No alcohol use	34.5763175906913	Subdistrict	Married/cohabitating	Work part-time	0	0	0	04	1	No	2-3 times a month	Never	Less than 1 time a month	Never	0	1.5	0	1.5
670	1	0	32	1	Severe	55	CD4<200	0	New HIV+	260933	5.41652900746973	0	Not Suppressed	90	0	1	1	Poor	0	No alcohol use	34.5763175906913	Subdistrict	Married/cohabitating	Work part-time	0	0	0	05	2	No	1 time a week	Never	Less than 1 time a month	Never	0	1.5	0	1.5
670	1	0	32	1	Severe	55	CD4<200	0	New HIV+	260933	5.41652900746973	0	Not Suppressed	90	0	1	1	Poor	0	No alcohol use	34.5763175906913	Subdistrict	Married/cohabitating	Work part-time	0	0	0	06	3	Yes	Less than 1 time a month	Never	Never	Never	0	0	0	0
670	1	0	32	1	Severe	55	CD4<200	0	New HIV+	260933	5.41652900746973	0	Not Suppressed	90	0	1	1	Poor	0	No alcohol use	34.5763175906913	Subdistrict	Married/cohabitating	Work part-time	0	0	0	07	4	No	Less than 1 time a month	Never	Never	Never	0	0	0	0
670	1	0	32	1	Severe	55	CD4<200	0	New HIV+	260933	5.41652900746973	0	Not Suppressed	90	0	1	1	Poor	0	No alcohol use	34.5763175906913	Subdistrict	Married/cohabitating	Work part-time	0	0	0	08	5	No	Less than 1 time a month	Never	Never	Never	0	0	0	0
672	1	0	18	0	Mild	252	200<=CD4<500	0	New HIV+	10386	4.01644831825904	0	Not Suppressed	90	0	1	1	Fair	1	Alcohol use	34.6858316221766	Both	Married/cohabitating	Work full-time	0	0	0	02	1	No	Less than 1 time a month	Never	Never	Never	0	0	0	0
675	1	0	10	0	None	248	200<=CD4<500	1	Know HIV+/On ART	2600	3.41497334797082	0	Not Suppressed	80	0	1	0	Poor	1	Alcohol use	28.5639972621492	Subdistrict	Single	Work full-time	0	0	0	01	1	Yes	Everyday	Never	Everyday	Never	0	90	0	90
678	1	0	16	0	Mild	550	CD4>=500	0	Know HIV+/No ART	2418	3.38345629652475	0	Not Suppressed	90	1	1	0	Fair	1	Alcohol use	24.517453798768	Subdistrict	Single	Work part-time	0	0	0	01	1	No	2-3 times a week	Never	2-3 times a month	Never	0	7.5	0	7.5
678	1	0	16	0	Mild	550	CD4>=500	0	Know HIV+/No ART	2418	3.38345629652475	0	Not Suppressed	90	1	1	0	Fair	1	Alcohol use	24.517453798768	Subdistrict	Single	Work part-time	0	0	0	03	2	No	2-3 times a month	Never	Never	Never	0	0	0	0
679	1	0	18	0	Mild	278	200<=CD4<500	0	New HIV+	49458	4.69423655022735	0	Not Suppressed	90	0	0	0	Fair	1	Alcohol use	35.1156741957563	Both	Widow/Divorce/Sep	Work full-time	0	0	0	01	1	Don't know	2-3 times a month	Never	Never	Never	0	0	0	0
679	1	0	18	0	Mild	278	200<=CD4<500	0	New HIV+	49458	4.69423655022735	0	Not Suppressed	90	0	0	0	Fair	1	Alcohol use	35.1156741957563	Both	Widow/Divorce/Sep	Work full-time	0	0	0	02	2	Don't know	2-3 times a month	Never	Never	Never	0	0	0	0
681	1	0	13	0	None	766	CD4>=500	0	New HIV+	25565	4.40764579706256	0	Not Suppressed	90	0	1	0	Fair	0	No alcohol use	29.2375085557837	Both	Single	Work full-time	0	0	0	01	1	Don't know	1 time a week	Never	Never	Never	0	0	0	0
681	1	0	13	0	None	766	CD4>=500	0	New HIV+	25565	4.40764579706256	0	Not Suppressed	90	0	1	0	Fair	0	No alcohol use	29.2375085557837	Both	Single	Work full-time	0	0	0	02	2	Don't know	2-3 times a week	Never	Never	Never	0	0	0	0
689	1	0	14	0	None	252	200<=CD4<500	0	New HIV+	32045	4.50576027592009	0	Not Suppressed	90	1	1	1	Fair	1	Alcohol use	32.4955509924709	Subdistrict	Married/cohabitating	Work part-time	0	0	0	03	1	No	1 time a week	1 time a week	1 time a week	Never	12	12	0	24
689	1	0	14	0	None	252	200<=CD4<500	0	New HIV+	32045	4.50576027592009	0	Not Suppressed	90	1	1	1	Fair	1	Alcohol use	32.4955509924709	Subdistrict	Married/cohabitating	Work part-time	0	0	0	04	2	No	2-3 times a week	Never	2-3 times a week	Never	0	30	0	30
689	1	0	14	0	None	252	200<=CD4<500	0	New HIV+	32045	4.50576027592009	0	Not Suppressed	90	1	1	1	Fair	1	Alcohol use	32.4955509924709	Subdistrict	Married/cohabitating	Work part-time	0	0	0	02	3	No	Less than 1 time a month	Less than 1 time a month	Less than 1 time a month	Never	1.5	1.5	0	3
694	1	0	25	1	Severe	270	200<=CD4<500	0	New HIV+	23	1.36172783601759	1	Virally Suppressed	90	0	1	1	Fair	0	No alcohol use	30.0260095824778	Both	Widow/Divorce/Sep	Work part-time	0	0	0	02	1	No	2-3 times a week	Never	Never	Never	0	0	0	0
694	1	0	25	1	Severe	270	200<=CD4<500	0	New HIV+	23	1.36172783601759	1	Virally Suppressed	90	0	1	1	Fair	0	No alcohol use	30.0260095824778	Both	Widow/Divorce/Sep	Work part-time	0	0	0	03	2	No	Everyday	1 time a week	1 time a week	Never	12	12	0	24
703	1	0	24	1	Severe	148	CD4<200	0	New HIV+	1	0	1	Virally Suppressed	12	1	1	1	Fair	1	Alcohol use	41.0896646132786	Both	Married/cohabitating	Work full-time	0	0	0	03	1	Don't know	Less than 1 time a month	Less than 1 time a month	Never	Never	1.5	0	0	1.5
703	1	0	24	1	Severe	148	CD4<200	0	New HIV+	1	0	1	Virally Suppressed	12	1	1	1	Fair	1	Alcohol use	41.0896646132786	Both	Married/cohabitating	Work full-time	0	0	0	04	2	Don't know	Less than 1 time a month	Never	Less than 1 time a month	Less than 1 time a month	0	1.5	1.5	3
703	1	0	24	1	Severe	148	CD4<200	0	New HIV+	1	0	1	Virally Suppressed	12	1	1	1	Fair	1	Alcohol use	41.0896646132786	Both	Married/cohabitating	Work full-time	0	0	0	05	3	Don't know	Less than 1 time a month	Never	Less than 1 time a month	Never	0	1.5	0	1.5
703	1	0	24	1	Severe	148	CD4<200	0	New HIV+	1	0	1	Virally Suppressed	12	1	1	1	Fair	1	Alcohol use	41.0896646132786	Both	Married/cohabitating	Work full-time	0	0	0	02	4	Yes	Less than 1 time a month	Never	Less than 1 time a month	Never	0	1.5	0	1.5
703	2	6	23	1	Severe	194	CD4<200	1	New HIV+	1	0	1	Virally Suppressed	15	1	0	0	Poor	1	Alcohol use	41.0896646132786	Both	Married/cohabitating	Work full-time	0	0	0	01	1	Yes	Less than 1 time a month	Never	Never	Never	0	0	0	0
707	1	0	48	1	Severe	323	200<=CD4<500	0	New HIV+	27683	4.44221315272282	0	Not Suppressed	30	0	1	0	Fair	1	Alcohol use	32.9582477754962	Subdistrict	Single	Unemployed/other	0	0	0	02	1	No	Less than 1 time a month	Never	Less than 1 time a month	Never	0	1.5	0	1.5
708	1	0	31	1	Severe	91	CD4<200	0	New HIV+	44599	4.64932512105854	0	Not Suppressed	90	1	1	0	Fair	1	Alcohol use	26.0342231348392	Subdistrict	Single	Work full-time	0	0	0	01	1	Don't know	2-3 times a week	2-3 times a week	2-3 times a week	2-3 times a month	30	30	7.5	67.5
708	1	0	31	1	Severe	91	CD4<200	0	New HIV+	44599	4.64932512105854	0	Not Suppressed	90	1	1	0	Fair	1	Alcohol use	26.0342231348392	Subdistrict	Single	Work full-time	0	0	0	02	2	Don't know	2-3 times a week	2-3 times a week	2-3 times a week	2-3 times a month	30	30	7.5	67.5
709	1	0	20	0	Mild	504	CD4>=500	0	New HIV+	9374	3.97192494918419	0	Not Suppressed	90	0	1	0	Fair	1	Alcohol use	32.290212183436	Both	Widow/Divorce/Sep	Work full-time	0	0	0	01	1	Don't know	1 time a week	1 time a week	1 time a week	Never	12	12	0	24
709	1	0	20	0	Mild	504	CD4>=500	0	New HIV+	9374	3.97192494918419	0	Not Suppressed	90	0	1	0	Fair	1	Alcohol use	32.290212183436	Both	Widow/Divorce/Sep	Work full-time	0	0	0	02	2	Don't know	2-3 times a month	2-3 times a month	Never	Never	7.5	0	0	7.5
709	1	0	20	0	Mild	504	CD4>=500	0	New HIV+	9374	3.97192494918419	0	Not Suppressed	90	0	1	0	Fair	1	Alcohol use	32.290212183436	Both	Widow/Divorce/Sep	Work full-time	0	0	0	03	3	Don't know	2-3 times a month	Never	Never	Never	0	0	0	0
710	1	0	28	1	Severe	210	200<=CD4<500	0	New HIV+	40777	4.61041527118779	0	Not Suppressed	70	0	1	1	Fair	1	Alcohol use	25.6728268309377	Individual	Single	Work full-time	0	0	0	02	1	Yes	2-3 times a week	2-3 times a week	2-3 times a week	Never	30	30	0	60
710	1	0	28	1	Severe	210	200<=CD4<500	0	New HIV+	40777	4.61041527118779	0	Not Suppressed	70	0	1	1	Fair	1	Alcohol use	25.6728268309377	Individual	Single	Work full-time	0	0	0	03	2	Yes	2-3 times a week	2-3 times a week	2-3 times a week	Never	30	30	0	60
710	1	0	28	1	Severe	210	200<=CD4<500	0	New HIV+	40777	4.61041527118779	0	Not Suppressed	70	0	1	1	Fair	1	Alcohol use	25.6728268309377	Individual	Single	Work full-time	0	0	0	04	3	Don't know	2-3 times a week	Less than 1 time a month	Less than 1 time a month	Never	1.5	1.5	0	3
710	2	6	25	1	Severe	109	CD4<200	0	New HIV+	NA	NA	NA	NA	90	0	1	0	Fair	1	Alcohol use	25.6728268309377	Individual	Single	Work full-time	0	0	0	01	1	Don't know	2-3 times a week	Never	Less than 1 time a month	Never	0	1.5	0	1.5
710	2	6	25	1	Severe	109	CD4<200	0	New HIV+	NA	NA	NA	NA	90	0	1	0	Fair	1	Alcohol use	25.6728268309377	Individual	Single	Work full-time	0	0	0	02	2	Yes	2-3 times a month	Never	Less than 1 time a month	Never	0	1.5	0	1.5
712	2	6	21	0	Mild	120	CD4<200	1	New HIV+	1247	3.09586645347854	0	Not Suppressed	80	0	1	0	Fair	1	No alcohol use	40.2053388090349	Subdistrict	Married/cohabitating	Work full-time	0	0	0	03	1	Yes	2-3 times a month	Never	Less than 1 time a month	Never	0	1.5	0	1.5
712	2	6	21	0	Mild	120	CD4<200	1	New HIV+	1247	3.09586645347854	0	Not Suppressed	80	0	1	0	Fair	1	No alcohol use	40.2053388090349	Subdistrict	Married/cohabitating	Work full-time	0	0	0	04	2	Yes	2-3 times a month	Never	2-3 times a month	Never	0	7.5	0	7.5
712	1	0	20	0	Mild	157	CD4<200	0	New HIV+	20273	4.3069180203773	0	Not Suppressed	45	0	1	0	Poor	0	No alcohol use	40.2053388090349	Subdistrict	Married/cohabitating	Work full-time	0	0	0	03	1	No	2-3 times a week	1 time a week	1 time a week	Never	12	12	0	24
713	2	6	6	0	None	891	CD4>=500	0	New HIV+	2239	3.35005409357903	0	Not Suppressed	5	1	1	1	Poor	1	Alcohol use	28.703627652293	Both	Married/cohabitating	Work full-time	0	0	0	02	1	Yes	Less than 1 time a month	Never	Less than 1 time a month	Never	0	1.5	0	1.5
713	1	0	19	0	Mild	892	CD4>=500	0	New HIV+	4724	3.67430988894148	0	Not Suppressed	60	1	1	1	Fair	1	Alcohol use	28.703627652293	Both	Married/cohabitating	Work full-time	0	0	0	01	1	Don't know	1 time a week	1 time a week	1 time a week	Less than 1 time a month	12	12	1.5	25.5
714	1	0	4	0	None	56	CD4<200	0	New HIV+	23680	4.37438169805088	0	Not Suppressed	12	0	0	1	Fair	1	Alcohol use	38.4421629021218	Subdistrict	Married/cohabitating	Work full-time	0	0	0	02	1	Don't know	1 time a week	Never	Never	Never	0	0	0	0
715	1	0	29	1	Severe	334	200<=CD4<500	0	New HIV+	282795	5.45147172658312	0	Not Suppressed	60	0	1	1	Fair	0	No alcohol use	19.4551676933607	Both	Single	Work part-time	0	0	0	02	1	Don't know	2-3 times a week	2-3 times a month	1 time a week	Less than 1 time a month	7.5	12	1.5	21
715	1	0	29	1	Severe	334	200<=CD4<500	0	New HIV+	282795	5.45147172658312	0	Not Suppressed	60	0	1	1	Fair	0	No alcohol use	19.4551676933607	Both	Single	Work part-time	0	0	0	03	2	Don't know	Everyday	2-3 times a month	1 time a week	Never	7.5	12	0	19.5
715	2	6	40	1	Severe	374	200<=CD4<500	1	New HIV+	106401	5.0269457096549	0	Not Suppressed	40	0	1	0	Fair	1	No alcohol use	19.4551676933607	Both	Single	Work part-time	0	0	0	02	1	Yes	2-3 times a week	Never	2-3 times a month	Never	0	7.5	0	7.5
715	2	6	40	1	Severe	374	200<=CD4<500	1	New HIV+	106401	5.0269457096549	0	Not Suppressed	40	0	1	0	Fair	1	No alcohol use	19.4551676933607	Both	Single	Work part-time	0	0	0	03	2	Don't know	2-3 times a week	Never	Never	Never	0	0	0	0
715	2	6	40	1	Severe	374	200<=CD4<500	1	New HIV+	106401	5.0269457096549	0	Not Suppressed	40	0	1	0	Fair	1	No alcohol use	19.4551676933607	Both	Single	Work part-time	0	0	0	04	3	Don't know	2-3 times a week	Never	Never	Never	0	0	0	0
716	1	0	27	1	Severe	375	200<=CD4<500	0	Know HIV+/No ART	1	0	1	Virally Suppressed	36	0	1	0	Poor	0	No alcohol use	37.2950034223135	Subdistrict	Married/cohabitating	Work part-time	0	0	0	02	1	Yes	2-3 times a week	Never	2-3 times a week	Never	0	30	0	30
716	1	0	27	1	Severe	375	200<=CD4<500	0	Know HIV+/No ART	1	0	1	Virally Suppressed	36	0	1	0	Poor	0	No alcohol use	37.2950034223135	Subdistrict	Married/cohabitating	Work part-time	0	0	0	01	2	Yes	2-3 times a week	Never	2-3 times a week	Never	0	30	0	30
723	1	0	NA	NA	NA	283	200<=CD4<500	0	New HIV+	119454	5.07720069698118	0	Not Suppressed	60	0	1	1	Poor	0	No alcohol use	46.9158110882957	Both	Married/cohabitating	Work full-time	0	0	1	01	1	No	2-3 times a week	2-3 times a week	2-3 times a week	Never	30	30	0	60
723	1	0	NA	NA	NA	283	200<=CD4<500	0	New HIV+	119454	5.07720069698118	0	Not Suppressed	60	0	1	1	Poor	0	No alcohol use	46.9158110882957	Both	Married/cohabitating	Work full-time	0	0	1	02	2	No	2-3 times a week	2-3 times a week	Never	Never	30	0	0	30
724	1	0	34	1	Severe	487	200<=CD4<500	0	Know HIV+/No ART	17904	4.25295006918427	0	Not Suppressed	90	0	1	1	Poor	1	Alcohol use	32.7939767282683	Both	Married/cohabitating	Work full-time	0	0	0	04	1	Don't know	Everyday	Everyday	Everyday	Less than 1 time a month	90	90	1.5	181.5
724	1	0	34	1	Severe	487	200<=CD4<500	0	Know HIV+/No ART	17904	4.25295006918427	0	Not Suppressed	90	0	1	1	Poor	1	Alcohol use	32.7939767282683	Both	Married/cohabitating	Work full-time	0	0	0	05	2	Yes	2-3 times a month	2-3 times a month	2-3 times a month	Never	7.5	7.5	0	15
724	2	6	28	1	Severe	796	CD4>=500	0	Know HIV+/No ART	2735	3.43695733066945	0	Not Suppressed	90	0	0	0	Fair	0	Alcohol use	32.7939767282683	Both	Married/cohabitating	Work full-time	0	0	0	01	1	Yes	2-3 times a week	Never	Never	Never	0	0	0	0
726	1	0	6	0	None	181	CD4<200	0	New HIV+	1	0	1	Virally Suppressed	90	0	1	1	Fair	1	Alcohol use	25.4537987679671	Subdistrict	Single	Work full-time	0	0	0	02	1	No	Everyday	Everyday	Everyday	2-3 times a month	90	90	7.5	187.5
726	1	0	6	0	None	181	CD4<200	0	New HIV+	1	0	1	Virally Suppressed	90	0	1	1	Fair	1	Alcohol use	25.4537987679671	Subdistrict	Single	Work full-time	0	0	0	03	2	No	2-3 times a week	2-3 times a week	2-3 times a week	Never	30	30	0	60
726	2	6	17	0	Mild	306	200<=CD4<500	1	New HIV+	1	0	1	Virally Suppressed	90	0	0	0	Fair	1	Alcohol use	25.4537987679671	Subdistrict	Single	Work full-time	0	0	0	01	1	Yes	2-3 times a week	Never	Never	Never	0	0	0	0
726	2	6	17	0	Mild	306	200<=CD4<500	1	New HIV+	1	0	1	Virally Suppressed	90	0	0	0	Fair	1	Alcohol use	25.4537987679671	Subdistrict	Single	Work full-time	0	0	0	02	2	Yes	1 time a week	Never	Never	Never	0	0	0	0
726	2	6	17	0	Mild	306	200<=CD4<500	1	New HIV+	1	0	1	Virally Suppressed	90	0	0	0	Fair	1	Alcohol use	25.4537987679671	Subdistrict	Single	Work full-time	0	0	0	03	3	Yes	2-3 times a month	Never	Never	Never	0	0	0	0
727	2	6	30	1	Severe	272	200<=CD4<500	0	New HIV+	1	0	1	Virally Suppressed	90	0	1	0	Poor	0	No alcohol use	36.2847364818617	Subdistrict	Married/cohabitating	Work part-time	0	0	0	01	1	No	2-3 times a week	Never	1 time a week	Never	0	12	0	12
727	2	6	30	1	Severe	272	200<=CD4<500	0	New HIV+	1	0	1	Virally Suppressed	90	0	1	0	Poor	0	No alcohol use	36.2847364818617	Subdistrict	Married/cohabitating	Work part-time	0	0	0	02	2	Don't know	2-3 times a month	Never	2-3 times a month	Never	0	7.5	0	7.5
727	2	6	30	1	Severe	272	200<=CD4<500	0	New HIV+	1	0	1	Virally Suppressed	90	0	1	0	Poor	0	No alcohol use	36.2847364818617	Subdistrict	Married/cohabitating	Work part-time	0	0	0	03	3	Yes	1 time a week	Never	2-3 times a month	Never	0	7.5	0	7.5
727	2	6	30	1	Severe	272	200<=CD4<500	0	New HIV+	1	0	1	Virally Suppressed	90	0	1	0	Poor	0	No alcohol use	36.2847364818617	Subdistrict	Married/cohabitating	Work part-time	0	0	0	04	4	Yes	2-3 times a week	Never	1 time a week	Never	0	12	0	12
727	1	0	33	1	Severe	370	200<=CD4<500	0	New HIV+	1	0	1	Virally Suppressed	90	0	1	0	Fair	0	No alcohol use	36.2847364818617	Subdistrict	Married/cohabitating	Work part-time	0	0	0	01	1	No	2-3 times a week	1 time a week	2-3 times a week	Never	12	30	0	42
729	2	6	27	1	Severe	14	CD4<200	0	Know HIV+/On ART	NA	NA	NA	NA	90	0	0	0	Poor	1	No alcohol use	37.2731006160164	Both	Single	Work full-time	0	0	0	01	1	Yes	1 time a week	Never	Never	Never	0	0	0	0
729	2	6	27	1	Severe	14	CD4<200	0	Know HIV+/On ART	NA	NA	NA	NA	90	0	0	0	Poor	1	No alcohol use	37.2731006160164	Both	Single	Work full-time	0	0	0	02	2	Yes	1 time a week	Never	Never	Never	0	0	0	0
731	1	0	16	0	Mild	124	CD4<200	0	New HIV+	75807	4.87970931013086	0	Not Suppressed	50	1	1	0	Poor	1	Alcohol use	41.9301848049281	Subdistrict	Married/cohabitating	Work full-time	0	0	0	05	1	Don't know	2-3 times a month	Never	Never	Never	0	0	0	0
731	1	0	16	0	Mild	124	CD4<200	0	New HIV+	75807	4.87970931013086	0	Not Suppressed	50	1	1	0	Poor	1	Alcohol use	41.9301848049281	Subdistrict	Married/cohabitating	Work full-time	0	0	0	06	2	Don't know	Less than 1 time a month	Never	Never	Never	0	0	0	0
731	1	0	16	0	Mild	124	CD4<200	0	New HIV+	75807	4.87970931013086	0	Not Suppressed	50	1	1	0	Poor	1	Alcohol use	41.9301848049281	Subdistrict	Married/cohabitating	Work full-time	0	0	0	07	3	Don't know	Less than 1 time a month	Never	Never	Never	0	0	0	0
731	1	0	16	0	Mild	124	CD4<200	0	New HIV+	75807	4.87970931013086	0	Not Suppressed	50	1	1	0	Poor	1	Alcohol use	41.9301848049281	Subdistrict	Married/cohabitating	Work full-time	0	0	0	08	4	Don't know	Less than 1 time a month	Never	Never	Never	0	0	0	0
731	1	0	16	0	Mild	124	CD4<200	0	New HIV+	75807	4.87970931013086	0	Not Suppressed	50	1	1	0	Poor	1	Alcohol use	41.9301848049281	Subdistrict	Married/cohabitating	Work full-time	0	0	0	09	5	Don't know	2-3 times a week	Never	Never	Never	0	0	0	0
731	1	0	16	0	Mild	124	CD4<200	0	New HIV+	75807	4.87970931013086	0	Not Suppressed	50	1	1	0	Poor	1	Alcohol use	41.9301848049281	Subdistrict	Married/cohabitating	Work full-time	0	0	0	10	6	No	Less than 1 time a month	Less than 1 time a month	Never	Never	1.5	0	0	1.5
736	1	0	18	0	Mild	59	CD4<200	0	New HIV+	684246	5.83521226726885	0	Not Suppressed	90	0	1	0	Poor	1	Alcohol use	39.3045859000684	Subdistrict	Single	Work part-time	0	0	0	03	1	Don't know	Less than 1 time a month	Never	Less than 1 time a month	Never	0	1.5	0	1.5
738	2	6	26	1	Severe	257	200<=CD4<500	1	New HIV+	NA	NA	NA	NA	2	0	1	0	Fair	1	Alcohol use	37.7467488021903	Both	Widow/Divorce/Sep	Work full-time	0	0	0	01	1	Yes	Less than 1 time a month	Never	Less than 1 time a month	Never	0	1.5	0	1.5
738	2	6	26	1	Severe	257	200<=CD4<500	1	New HIV+	NA	NA	NA	NA	2	0	1	0	Fair	1	Alcohol use	37.7467488021903	Both	Widow/Divorce/Sep	Work full-time	0	0	0	02	2	Yes	Less than 1 time a month	Never	Less than 1 time a month	Never	0	1.5	0	1.5
738	1	0	30	1	Severe	384	200<=CD4<500	0	New HIV+	58700	4.76863810124761	0	Not Suppressed	40	0	1	0	Poor	1	Alcohol use	37.7467488021903	Both	Widow/Divorce/Sep	Work full-time	0	0	0	01	1	Yes	1 time a week	2-3 times a month	2-3 times a month	Less than 1 time a month	7.5	7.5	1.5	16.5
738	1	0	30	1	Severe	384	200<=CD4<500	0	New HIV+	58700	4.76863810124761	0	Not Suppressed	40	0	1	0	Poor	1	Alcohol use	37.7467488021903	Both	Widow/Divorce/Sep	Work full-time	0	0	0	02	2	Don't know	1 time a week	2-3 times a month	1 time a week	2-3 times a month	7.5	12	7.5	27
738	1	0	30	1	Severe	384	200<=CD4<500	0	New HIV+	58700	4.76863810124761	0	Not Suppressed	40	0	1	0	Poor	1	Alcohol use	37.7467488021903	Both	Widow/Divorce/Sep	Work full-time	0	0	0	04	3	Yes	2-3 times a month	2-3 times a month	2-3 times a month	Never	7.5	7.5	0	15
742	1	0	9	0	None	96	CD4<200	0	New HIV+	471988	5.6739309571086	0	Not Suppressed	15	0	1	0	Poor	1	Alcohol use	35.523613963039	Both	Married/cohabitating	Work full-time	0	0	0	01	1	Yes	1 time a week	1 time a week	Less than 1 time a month	Never	12	1.5	0	13.5
742	2	6	13	0	None	194	CD4<200	1	New HIV+	2210	3.34439227368511	0	Not Suppressed	14	0	0	0	Fair	1	Alcohol use	35.523613963039	Both	Married/cohabitating	Work full-time	0	0	0	02	1	Yes	Less than 1 time a month	Never	Never	Never	0	0	0	0
747	1	0	35	1	Severe	426	200<=CD4<500	0	New HIV+	1860	3.26951294421792	0	Not Suppressed	90	0	1	1	Poor	1	Alcohol use	45.7960301163587	Both	Widow/Divorce/Sep	Work full-time	0	0	0	02	1	Yes	Everyday	2-3 times a month	Everyday	2-3 times a month	7.5	90	7.5	105
750	2	6	13	0	None	510	CD4>=500	0	New HIV+	10650	4.02734960777476	0	Not Suppressed	35	1	0	0	Fair	1	Alcohol use	39.5099247091034	Subdistrict	Married/cohabitating	Work full-time	0	0	0	01	1	No	2-3 times a month	Never	Never	Never	0	0	0	0
750	1	0	9	0	None	598	CD4>=500	0	New HIV+	10700	4.02938377768521	0	Not Suppressed	90	1	1	0	Fair	1	Alcohol use	39.5099247091034	Subdistrict	Married/cohabitating	Work full-time	0	0	0	01	1	No	2-3 times a week	Never	Never	Never	0	0	0	0
750	1	0	9	0	None	598	CD4>=500	0	New HIV+	10700	4.02938377768521	0	Not Suppressed	90	1	1	0	Fair	1	Alcohol use	39.5099247091034	Subdistrict	Married/cohabitating	Work full-time	0	0	0	02	2	Yes	2-3 times a month	Never	Never	Never	0	0	0	0
750	1	0	9	0	None	598	CD4>=500	0	New HIV+	10700	4.02938377768521	0	Not Suppressed	90	1	1	0	Fair	1	Alcohol use	39.5099247091034	Subdistrict	Married/cohabitating	Work full-time	0	0	0	03	3	No	2-3 times a week	2-3 times a month	Never	Never	7.5	0	0	7.5
754	1	0	14	0	None	309	200<=CD4<500	0	New HIV+	25400	4.40483371661994	0	Not Suppressed	15	1	1	0	Fair	1	Alcohol use	42.2833675564682	Both	Married/cohabitating	Work part-time	0	0	0	01	1	Don't know	Less than 1 time a month	Never	Never	Never	0	0	0	0
761	1	0	16	0	Mild	234	200<=CD4<500	1	Know HIV+/On ART	104	2.01703333929878	1	Virally Suppressed	6	0	0	0	Fair	1	Alcohol use	37.4483230663929	Subdistrict	Married/cohabitating	Work full-time	0	0	0	01	1	Yes	Less than 1 time a month	Never	Never	Never	0	0	0	0
761	2	6	28	1	Severe	257	200<=CD4<500	1	Know HIV+/On ART	28	1.44715803134222	1	Virally Suppressed	8	0	0	0	Fair	1	Alcohol use	37.4483230663929	Subdistrict	Married/cohabitating	Work full-time	0	0	0	01	1	Don't know	Less than 1 time a month	Never	Never	Never	0	0	0	0
761	2	6	28	1	Severe	257	200<=CD4<500	1	Know HIV+/On ART	28	1.44715803134222	1	Virally Suppressed	8	0	0	0	Fair	1	Alcohol use	37.4483230663929	Subdistrict	Married/cohabitating	Work full-time	0	0	0	02	2	Don't know	Less than 1 time a month	Never	Never	Never	0	0	0	0
762	1	0	26	1	Severe	73	CD4<200	0	New HIV+	605811	5.782337154761	0	Not Suppressed	90	0	1	0	Poor	0	No alcohol use	36.0191649555099	Both	Married/cohabitating	Work full-time	0	0	0	03	1	Yes	2-3 times a week	2-3 times a month	Never	Never	7.5	0	0	7.5
762	1	0	26	1	Severe	73	CD4<200	0	New HIV+	605811	5.782337154761	0	Not Suppressed	90	0	1	0	Poor	0	No alcohol use	36.0191649555099	Both	Married/cohabitating	Work full-time	0	0	0	01	2	Yes	2-3 times a month	Less than 1 time a month	Never	Never	1.5	0	0	1.5
762	1	0	26	1	Severe	73	CD4<200	0	New HIV+	605811	5.782337154761	0	Not Suppressed	90	0	1	0	Poor	0	No alcohol use	36.0191649555099	Both	Married/cohabitating	Work full-time	0	0	0	02	3	No	Everyday	1 time a week	Never	Never	12	0	0	12
764	2	6	31	1	Severe	214	200<=CD4<500	0	New HIV+	38286	4.58303999500604	0	Not Suppressed	87	0	0	0	Poor	0	No alcohol use	32.9144421629021	Subdistrict	Single	Work full-time	0	0	0	01	1	Yes	2-3 times a week	Never	Never	Never	0	0	0	0
764	1	0	21	0	Mild	249	200<=CD4<500	0	New HIV+	18863	4.27561076474457	0	Not Suppressed	90	0	1	0	Fair	0	No alcohol use	32.9144421629021	Subdistrict	Single	Work full-time	0	0	0	05	1	No	2-3 times a week	Never	2-3 times a week	Never	0	30	0	30
764	1	0	21	0	Mild	249	200<=CD4<500	0	New HIV+	18863	4.27561076474457	0	Not Suppressed	90	0	1	0	Fair	0	No alcohol use	32.9144421629021	Subdistrict	Single	Work full-time	0	0	0	06	2	No	2-3 times a week	Never	2-3 times a week	Never	0	30	0	30
764	1	0	21	0	Mild	249	200<=CD4<500	0	New HIV+	18863	4.27561076474457	0	Not Suppressed	90	0	1	0	Fair	0	No alcohol use	32.9144421629021	Subdistrict	Single	Work full-time	0	0	0	07	3	Don't know	1 time a week	Never	1 time a week	Never	0	12	0	12
767	1	0	37	1	Severe	357	200<=CD4<500	1	New HIV+	1	0	1	Virally Suppressed	90	0	1	1	Poor	1	Alcohol use	40.0547570157426	Control	Married/cohabitating	Unemployed/other	0	0	0	01	1	Yes	2-3 times a month	Less than 1 time a month	Less than 1 time a month	Never	1.5	1.5	0	3
767	1	0	37	1	Severe	357	200<=CD4<500	1	New HIV+	1	0	1	Virally Suppressed	90	0	1	1	Poor	1	Alcohol use	40.0547570157426	Control	Married/cohabitating	Unemployed/other	0	0	0	03	2	Don't know	Less than 1 time a month	Never	Never	Never	0	0	0	0
767	1	0	37	1	Severe	357	200<=CD4<500	1	New HIV+	1	0	1	Virally Suppressed	90	0	1	1	Poor	1	Alcohol use	40.0547570157426	Control	Married/cohabitating	Unemployed/other	0	0	0	02	3	Don't know	2-3 times a month	Less than 1 time a month	Never	Never	1.5	0	0	1.5
769	1	0	19	0	Mild	418	200<=CD4<500	0	New HIV+	14428	4.15920613364633	0	Not Suppressed	90	0	1	0	Fair	1	Alcohol use	22.4859685147159	Subdistrict	Single	Work part-time	0	0	0	04	1	Don't know	1 time a week	Less than 1 time a month	Never	Never	1.5	0	0	1.5
769	1	0	19	0	Mild	418	200<=CD4<500	0	New HIV+	14428	4.15920613364633	0	Not Suppressed	90	0	1	0	Fair	1	Alcohol use	22.4859685147159	Subdistrict	Single	Work part-time	0	0	0	07	2	Don't know	2-3 times a week	Never	Never	Never	0	0	0	0
769	1	0	19	0	Mild	418	200<=CD4<500	0	New HIV+	14428	4.15920613364633	0	Not Suppressed	90	0	1	0	Fair	1	Alcohol use	22.4859685147159	Subdistrict	Single	Work part-time	0	0	0	02	3	Yes	Everyday	Never	Never	Never	0	0	0	0
769	1	0	19	0	Mild	418	200<=CD4<500	0	New HIV+	14428	4.15920613364633	0	Not Suppressed	90	0	1	0	Fair	1	Alcohol use	22.4859685147159	Subdistrict	Single	Work part-time	0	0	0	03	4	Don't know	Everyday	Never	Never	Never	0	0	0	0
769	1	0	19	0	Mild	418	200<=CD4<500	0	New HIV+	14428	4.15920613364633	0	Not Suppressed	90	0	1	0	Fair	1	Alcohol use	22.4859685147159	Subdistrict	Single	Work part-time	0	0	0	08	5	Don't know	Everyday	Never	Never	Never	0	0	0	0
769	1	0	19	0	Mild	418	200<=CD4<500	0	New HIV+	14428	4.15920613364633	0	Not Suppressed	90	0	1	0	Fair	1	Alcohol use	22.4859685147159	Subdistrict	Single	Work part-time	0	0	0	09	6	Yes	2-3 times a week	Never	Less than 1 time a month	Never	0	1.5	0	1.5
769	1	0	19	0	Mild	418	200<=CD4<500	0	New HIV+	14428	4.15920613364633	0	Not Suppressed	90	0	1	0	Fair	1	Alcohol use	22.4859685147159	Subdistrict	Single	Work part-time	0	0	0	10	7	Don't know	2-3 times a week	Never	Never	Never	0	0	0	0
770	1	0	22	0	Mild	117	CD4<200	0	New HIV+	1	0	1	Virally Suppressed	9	0	1	1	Fair	1	Alcohol use	40	Both	Married/cohabitating	Work full-time	0	0	0	03	1	No	2-3 times a month	2-3 times a month	2-3 times a month	Never	7.5	7.5	0	15
770	2	6	25	1	Severe	119	CD4<200	0	New HIV+	1	0	1	Virally Suppressed	5	0	0	0	Poor	1	Alcohol use	40	Both	Married/cohabitating	Work full-time	0	0	0	02	1	Don't know	Less than 1 time a month	Never	Never	Never	0	0	0	0
771	1	0	17	0	Mild	280	200<=CD4<500	0	New HIV+	108272	5.03451615913939	0	Not Suppressed	15	1	0	0	Fair	1	Alcohol use	33.6016427104723	Subdistrict	Single	Work full-time	0	0	0	01	1	Don't know	2-3 times a month	Never	Never	Never	0	0	0	0
771	1	0	17	0	Mild	280	200<=CD4<500	0	New HIV+	108272	5.03451615913939	0	Not Suppressed	15	1	0	0	Fair	1	Alcohol use	33.6016427104723	Subdistrict	Single	Work full-time	0	0	0	04	2	Don't know	2-3 times a month	Never	Never	Never	0	0	0	0
771	2	6	18	0	Mild	225	200<=CD4<500	0	New HIV+	79622	4.90103308229172	0	Not Suppressed	20	1	0	0	Fair	1	Alcohol use	33.6016427104723	Subdistrict	Single	Work full-time	0	0	0	01	1	Yes	1 time a week	Never	Never	Never	0	0	0	0
771	2	6	18	0	Mild	225	200<=CD4<500	0	New HIV+	79622	4.90103308229172	0	Not Suppressed	20	1	0	0	Fair	1	Alcohol use	33.6016427104723	Subdistrict	Single	Work full-time	0	0	0	02	2	Don't know	2-3 times a month	Never	Never	Never	0	0	0	0
776	1	0	32	1	Severe	569	CD4>=500	0	New HIV+	74141	4.87005843941614	0	Not Suppressed	90	1	1	1	Poor	0	No alcohol use	38.4175222450376	Individual	Single	Work part-time	0	0	0	01	1	Don't know	2-3 times a week	2-3 times a week	2-3 times a week	2-3 times a month	30	30	7.5	67.5
776	1	0	32	1	Severe	569	CD4>=500	0	New HIV+	74141	4.87005843941614	0	Not Suppressed	90	1	1	1	Poor	0	No alcohol use	38.4175222450376	Individual	Single	Work part-time	0	0	0	02	2	Don't know	1 time a week	1 time a week	1 time a week	2-3 times a month	12	12	7.5	31.5
776	1	0	32	1	Severe	569	CD4>=500	0	New HIV+	74141	4.87005843941614	0	Not Suppressed	90	1	1	1	Poor	0	No alcohol use	38.4175222450376	Individual	Single	Work part-time	0	0	0	03	3	No	2-3 times a month	Never	Never	Never	0	0	0	0
783	1	0	26	1	Severe	651	CD4>=500	0	New HIV+	187000	5.2718416065365	0	Not Suppressed	30	1	1	0	Fair	1	Alcohol use	31.7645448323066	Both	Married/cohabitating	Work full-time	0	0	0	02	1	No	2-3 times a week	Never	2-3 times a week	Never	0	30	0	30
783	1	0	26	1	Severe	651	CD4>=500	0	New HIV+	187000	5.2718416065365	0	Not Suppressed	30	1	1	0	Fair	1	Alcohol use	31.7645448323066	Both	Married/cohabitating	Work full-time	0	0	0	03	2	Don't know	Less than 1 time a month	Never	Never	Never	0	0	0	0
792	1	0	30	1	Severe	47	CD4<200	0	New HIV+	71078	4.85173519908284	0	Not Suppressed	15	0	1	1	Poor	1	Alcohol use	30.7296372347707	Subdistrict	Married/cohabitating	Work full-time	0	0	0	01	1	Don't know	1 time a week	1 time a week	2-3 times a month	Never	12	7.5	0	19.5
792	1	0	30	1	Severe	47	CD4<200	0	New HIV+	71078	4.85173519908284	0	Not Suppressed	15	0	1	1	Poor	1	Alcohol use	30.7296372347707	Subdistrict	Married/cohabitating	Work full-time	0	0	0	02	2	Don't know	Less than 1 time a month	Never	Less than 1 time a month	Never	0	1.5	0	1.5
792	1	0	30	1	Severe	47	CD4<200	0	New HIV+	71078	4.85173519908284	0	Not Suppressed	15	0	1	1	Poor	1	Alcohol use	30.7296372347707	Subdistrict	Married/cohabitating	Work full-time	0	0	0	05	3	No	1 time a week	Never	2-3 times a month	Never	0	7.5	0	7.5
794	1	0	22	0	Mild	669	CD4>=500	0	New HIV+	22506	4.35229831453437	0	Not Suppressed	60	0	1	1	Fair	0	No alcohol use	25.2813141683778	Subdistrict	Single	Work full-time	0	0	0	02	1	Don't know	2-3 times a week	2-3 times a month	2-3 times a week	2-3 times a month	7.5	30	7.5	45
796	1	0	16	0	Mild	520	CD4>=500	0	New HIV+	8063	3.90649665979935	0	Not Suppressed	90	0	1	0	Fair	1	Alcohol use	42.8774811772758	Both	Widow/Divorce/Sep	Work full-time	0	0	0	02	1	Yes	Less than 1 time a month	Never	Less than 1 time a month	Never	0	1.5	0	1.5
796	1	0	16	0	Mild	520	CD4>=500	0	New HIV+	8063	3.90649665979935	0	Not Suppressed	90	0	1	0	Fair	1	Alcohol use	42.8774811772758	Both	Widow/Divorce/Sep	Work full-time	0	0	0	03	2	Yes	Less than 1 time a month	Never	Less than 1 time a month	Never	0	1.5	0	1.5
796	1	0	16	0	Mild	520	CD4>=500	0	New HIV+	8063	3.90649665979935	0	Not Suppressed	90	0	1	0	Fair	1	Alcohol use	42.8774811772758	Both	Widow/Divorce/Sep	Work full-time	0	0	0	04	3	Yes	2-3 times a week	Never	Less than 1 time a month	Never	0	1.5	0	1.5
827	1	0	5	0	None	NA	NA	0	New HIV+	73800	4.86805636182304	0	Not Suppressed	90	0	1	1	Good or very good	1	Alcohol use	38.984257357974	Individual	Married/cohabitating	Work full-time	0	0	0	01	1	No	2-3 times a week	1 time a week	2-3 times a week	Never	12	30	0	42
828	1	0	32	1	Severe	333	200<=CD4<500	0	New HIV+	231000	5.36361197989214	0	Not Suppressed	90	0	1	0	Fair	1	Alcohol use	38.90212183436	Individual	Single	Unemployed/other	0	0	0	02	1	Don't know	1 time a week	2-3 times a month	Never	Never	7.5	0	0	7.5
828	1	0	32	1	Severe	333	200<=CD4<500	0	New HIV+	231000	5.36361197989214	0	Not Suppressed	90	0	1	0	Fair	1	Alcohol use	38.90212183436	Individual	Single	Unemployed/other	0	0	0	03	2	Don't know	2-3 times a month	2-3 times a month	2-3 times a month	Never	7.5	7.5	0	15
828	2	6	26	1	Severe	215	200<=CD4<500	0	New HIV+	94551	4.97566612643527	0	Not Suppressed	90	0	0	0	Poor	0	Alcohol use	38.90212183436	Individual	Single	Unemployed/other	0	0	0	01	1	Don't know	Less than 1 time a month	Never	Never	Never	0	0	0	0
841	1	0	15	0	None	294	200<=CD4<500	1	New HIV+	1	0	1	Virally Suppressed	5	1	0	0	Fair	1	Alcohol use	38.2915811088296	Control	Married/cohabitating	Work full-time	0	0	0	02	1	Don't know	Less than 1 time a month	Never	Never	Never	0	0	0	0
841	1	0	15	0	None	294	200<=CD4<500	1	New HIV+	1	0	1	Virally Suppressed	5	1	0	0	Fair	1	Alcohol use	38.2915811088296	Control	Married/cohabitating	Work full-time	0	0	0	03	2	Don't know	Less than 1 time a month	Never	Never	Never	0	0	0	0
842	1	0	18	0	Mild	215	200<=CD4<500	0	New HIV+	205000	5.31175386105575	0	Not Suppressed	90	1	0	0	Poor	1	Alcohol use	37.1964407939767	Individual	Married/cohabitating	Work full-time	0	0	0	04	1	Don't know	2-3 times a month	Never	Never	Never	0	0	0	0
842	1	0	18	0	Mild	215	200<=CD4<500	0	New HIV+	205000	5.31175386105575	0	Not Suppressed	90	1	0	0	Poor	1	Alcohol use	37.1964407939767	Individual	Married/cohabitating	Work full-time	0	0	0	02	2	No	2-3 times a week	Never	Never	Never	0	0	0	0
843	1	0	17	0	Mild	140	CD4<200	0	New HIV+	683	2.83442070368153	0	Not Suppressed	9	1	1	1	Fair	1	Alcohol use	36	Subdistrict	Single	Work full-time	0	0	0	03	1	Don't know	Less than 1 time a month	Less than 1 time a month	Less than 1 time a month	Never	1.5	1.5	0	3
843	1	0	17	0	Mild	140	CD4<200	0	New HIV+	683	2.83442070368153	0	Not Suppressed	9	1	1	1	Fair	1	Alcohol use	36	Subdistrict	Single	Work full-time	0	0	0	04	2	Don't know	Less than 1 time a month	Never	Less than 1 time a month	Never	0	1.5	0	1.5
843	1	0	17	0	Mild	140	CD4<200	0	New HIV+	683	2.83442070368153	0	Not Suppressed	9	1	1	1	Fair	1	Alcohol use	36	Subdistrict	Single	Work full-time	0	0	0	05	3	Don't know	Less than 1 time a month	Never	Never	Less than 1 time a month	0	0	1.5	1.5
845	1	0	24	1	Severe	69	CD4<200	0	New HIV+	11891	4.07521837911154	0	Not Suppressed	60	0	1	0	Fair	0	No alcohol use	25.8809034907598	Subdistrict	Single	Work full-time	0	0	0	02	1	Don't know	2-3 times a week	Never	2-3 times a week	Never	0	30	0	30
845	1	0	24	1	Severe	69	CD4<200	0	New HIV+	11891	4.07521837911154	0	Not Suppressed	60	0	1	0	Fair	0	No alcohol use	25.8809034907598	Subdistrict	Single	Work full-time	0	0	0	03	2	Don't know	1 time a week	Never	1 time a week	Never	0	12	0	12
851	1	0	22	0	Mild	134	CD4<200	0	New HIV+	188914	5.27626414372093	0	Not Suppressed	45	0	1	0	Fair	1	Alcohol use	41.6509240246407	Both	Married/cohabitating	Work full-time	0	0	0	02	1	No	2-3 times a month	Less than 1 time a month	Less than 1 time a month	Never	1.5	1.5	0	3
851	1	0	22	0	Mild	134	CD4<200	0	New HIV+	188914	5.27626414372093	0	Not Suppressed	45	0	1	0	Fair	1	Alcohol use	41.6509240246407	Both	Married/cohabitating	Work full-time	0	0	0	03	2	No	2-3 times a month	Less than 1 time a month	Less than 1 time a month	Never	1.5	1.5	0	3
851	1	0	22	0	Mild	134	CD4<200	0	New HIV+	188914	5.27626414372093	0	Not Suppressed	45	0	1	0	Fair	1	Alcohol use	41.6509240246407	Both	Married/cohabitating	Work full-time	0	0	0	04	3	No	2-3 times a month	Less than 1 time a month	Never	Never	1.5	0	0	1.5
858	1	0	18	0	Mild	294	200<=CD4<500	0	New HIV+	8671	3.93806918622339	0	Not Suppressed	15	0	1	0	Fair	1	Alcohol use	50.444900752909	Subdistrict	Widow/Divorce/Sep	Work full-time	0	0	0	03	1	Don't know	2-3 times a month	2-3 times a month	Less than 1 time a month	Never	7.5	1.5	0	9
861	1	0	11	0	None	104	CD4<200	0	New HIV+	26	1.41497334797082	1	Virally Suppressed	90	1	1	0	Fair	1	Alcohol use	28	Individual	Single	Work part-time	0	0	0	01	1	Don't know	2-3 times a month	2-3 times a month	2-3 times a month	Never	7.5	7.5	0	15
861	1	0	11	0	None	104	CD4<200	0	New HIV+	26	1.41497334797082	1	Virally Suppressed	90	1	1	0	Fair	1	Alcohol use	28	Individual	Single	Work part-time	0	0	0	02	2	Don't know	Less than 1 time a month	Less than 1 time a month	Less than 1 time a month	Never	1.5	1.5	0	3
861	2	6	18	0	Mild	96	CD4<200	1	New HIV+	NA	NA	NA	NA	10	1	1	0	Fair	1	Alcohol use	28	Individual	Single	Work part-time	0	0	0	01	1	Don't know	Less than 1 time a month	Never	Never	Never	0	0	0	0
861	2	6	18	0	Mild	96	CD4<200	1	New HIV+	NA	NA	NA	NA	10	1	1	0	Fair	1	Alcohol use	28	Individual	Single	Work part-time	0	0	0	02	2	Don't know	2-3 times a month	Never	Less than 1 time a month	Never	0	1.5	0	1.5
863	1	0	22	0	Mild	74	CD4<200	0	New HIV+	110317	5.04264244296873	0	Not Suppressed	14	0	1	1	Fair	1	Alcohol use	28.766598220397	Both	Single	Work full-time	0	0	0	03	1	Don't know	1 time a week	Never	2-3 times a month	Never	0	7.5	0	7.5
863	1	0	22	0	Mild	74	CD4<200	0	New HIV+	110317	5.04264244296873	0	Not Suppressed	14	0	1	1	Fair	1	Alcohol use	28.766598220397	Both	Single	Work full-time	0	0	0	02	2	Don't know	2-3 times a month	Never	Never	Never	0	0	0	0
863	1	0	22	0	Mild	74	CD4<200	0	New HIV+	110317	5.04264244296873	0	Not Suppressed	14	0	1	1	Fair	1	Alcohol use	28.766598220397	Both	Single	Work full-time	0	0	0	04	3	Don't know	2-3 times a month	Never	2-3 times a month	Never	0	7.5	0	7.5
863	2	6	22	0	Mild	99	CD4<200	1	New HIV+	6345	3.80243162643072	0	Not Suppressed	90	0	1	0	Fair	1	Alcohol use	28.766598220397	Both	Single	Work full-time	0	0	0	04	1	Yes	2-3 times a week	2-3 times a week	2-3 times a week	Never	30	30	0	60
863	2	6	22	0	Mild	99	CD4<200	1	New HIV+	6345	3.80243162643072	0	Not Suppressed	90	0	1	0	Fair	1	Alcohol use	28.766598220397	Both	Single	Work full-time	0	0	0	01	2	Yes	2-3 times a week	2-3 times a week	2-3 times a week	Never	30	30	0	60
867	1	0	15	0	None	253	200<=CD4<500	0	New HIV+	1	0	1	Virally Suppressed	90	0	1	0	Poor	1	Alcohol use	47.5811088295688	Both	Single	Work full-time	0	0	0	02	1	Don't know	Less than 1 time a month	Never	Never	Never	0	0	0	0
867	1	0	15	0	None	253	200<=CD4<500	0	New HIV+	1	0	1	Virally Suppressed	90	0	1	0	Poor	1	Alcohol use	47.5811088295688	Both	Single	Work full-time	0	0	0	01	2	Don't know	Less than 1 time a month	Less than 1 time a month	Less than 1 time a month	Never	1.5	1.5	0	3
876	1	0	21	0	Mild	497	200<=CD4<500	NA	New HIV+	147000	5.16731733474818	0	Not Suppressed	45	0	1	1	Fair	1	Alcohol use	23.7043121149897	Control	Single	Work full-time	0	0	0	01	1	Don't know	1 time a week	Never	1 time a week	Less than 1 time a month	0	12	1.5	13.5
876	1	0	21	0	Mild	497	200<=CD4<500	NA	New HIV+	147000	5.16731733474818	0	Not Suppressed	45	0	1	1	Fair	1	Alcohol use	23.7043121149897	Control	Single	Work full-time	0	0	0	02	2	Don't know	2-3 times a month	Never	2-3 times a month	Less than 1 time a month	0	7.5	1.5	9
883	2	6	24	1	Severe	433	200<=CD4<500	1	New HIV+	1	0	1	Virally Suppressed	30	0	1	0	Poor	1	Alcohol use	36.3641341546886	Individual	Single	Work part-time	0	0	0	01	1	Yes	1 time a week	Less than 1 time a month	Less than 1 time a month	Never	1.5	1.5	0	3
883	1	0	25	1	Severe	315	200<=CD4<500	0	New HIV+	1	0	1	Virally Suppressed	90	0	1	0	Fair	1	Alcohol use	36.3641341546886	Individual	Single	Work part-time	0	0	0	06	1	Don't know	Less than 1 time a month	Never	Less than 1 time a month	Never	0	1.5	0	1.5
883	1	0	25	1	Severe	315	200<=CD4<500	0	New HIV+	1	0	1	Virally Suppressed	90	0	1	0	Fair	1	Alcohol use	36.3641341546886	Individual	Single	Work part-time	0	0	0	04	2	Don't know	Less than 1 time a month	Never	Less than 1 time a month	Never	0	1.5	0	1.5
885	1	0	16	0	Mild	404	200<=CD4<500	0	New HIV+	1	0	1	Virally Suppressed	90	0	1	0	Good or very good	1	Alcohol use	50.1820670773443	Subdistrict	Married/cohabitating	Work full-time	0	0	0	04	1	No	1 time a week	1 time a week	Less than 1 time a month	Less than 1 time a month	12	1.5	1.5	15
886	2	6	27	1	Severe	247	200<=CD4<500	1	Know HIV+/On ART	1	0	1	Virally Suppressed	90	0	1	0	Fair	1	No alcohol use	33.9028062970568	Subdistrict	Single	Work full-time	0	0	0	03	1	Yes	2-3 times a month	2-3 times a month	Never	Never	7.5	0	0	7.5
886	2	6	27	1	Severe	247	200<=CD4<500	1	Know HIV+/On ART	1	0	1	Virally Suppressed	90	0	1	0	Fair	1	No alcohol use	33.9028062970568	Subdistrict	Single	Work full-time	0	0	0	04	2	No	2-3 times a month	Never	Never	Never	0	0	0	0
886	2	6	27	1	Severe	247	200<=CD4<500	1	Know HIV+/On ART	1	0	1	Virally Suppressed	90	0	1	0	Fair	1	No alcohol use	33.9028062970568	Subdistrict	Single	Work full-time	0	0	0	05	3	Yes	2-3 times a month	2-3 times a month	Never	Never	7.5	0	0	7.5
886	1	0	27	1	Severe	286	200<=CD4<500	1	Know HIV+/On ART	1	0	1	Virally Suppressed	90	0	1	0	Fair	0	No alcohol use	33.9028062970568	Subdistrict	Single	Work full-time	0	0	0	02	1	Yes	Everyday	1 time a week	2-3 times a week	Never	12	30	0	42
887	1	0	36	1	Severe	236	200<=CD4<500	0	New HIV+	46988	4.67198696008044	0	Not Suppressed	90	0	1	0	Fair	1	Alcohol use	26.2559890485969	Both	Married/cohabitating	Work full-time	0	0	0	03	1	No	2-3 times a month	Never	2-3 times a month	Never	0	7.5	0	7.5
887	1	0	36	1	Severe	236	200<=CD4<500	0	New HIV+	46988	4.67198696008044	0	Not Suppressed	90	0	1	0	Fair	1	Alcohol use	26.2559890485969	Both	Married/cohabitating	Work full-time	0	0	0	04	2	No	Less than 1 time a month	Never	Less than 1 time a month	Never	0	1.5	0	1.5
887	1	0	36	1	Severe	236	200<=CD4<500	0	New HIV+	46988	4.67198696008044	0	Not Suppressed	90	0	1	0	Fair	1	Alcohol use	26.2559890485969	Both	Married/cohabitating	Work full-time	0	0	0	05	3	No	Less than 1 time a month	Never	Less than 1 time a month	Never	0	1.5	0	1.5
889	1	0	13	0	None	116	CD4<200	0	New HIV+	84575	4.92724200646002	0	Not Suppressed	70	0	0	0	Fair	1	Alcohol use	38.0177960301164	Both	Married/cohabitating	Work full-time	0	0	0	02	1	No	1 time a week	Never	Never	Never	0	0	0	0
891	1	0	37	1	Severe	194	CD4<200	0	Know HIV+/No ART	1114	3.04688519083771	0	Not Suppressed	36	0	0	0	Poor	1	Alcohol use	47.4140999315537	Subdistrict	Married/cohabitating	Work full-time	0	0	0	02	1	Yes	1 time a week	Never	Never	Never	0	0	0	0
896	1	0	9	0	None	221	200<=CD4<500	NA	New HIV+	4230	3.62634036737504	0	Not Suppressed	40	0	1	0	Fair	1	Alcohol use	45.429158110883	Both	Married/cohabitating	Unemployed/other	0	0	0	01	1	Don't know	2-3 times a week	Never	2-3 times a week	Never	0	30	0	30
899	1	0	26	1	Severe	191	CD4<200	0	New HIV+	422000	5.62531245096167	0	Not Suppressed	90	0	1	0	Poor	1	Alcohol use	43.5893223819302	Subdistrict	Married/cohabitating	Work full-time	0	0	0	02	1	Don't know	2-3 times a month	2-3 times a month	Less than 1 time a month	Never	7.5	1.5	0	9
900	1	0	29	1	Severe	231	200<=CD4<500	0	New HIV+	24	1.38021124171161	1	Virally Suppressed	90	0	1	0	Fair	1	Alcohol use	31.4168377823409	Subdistrict	Single	Work part-time	0	0	0	01	1	Don't know	2-3 times a month	Never	2-3 times a month	Less than 1 time a month	0	7.5	1.5	9
900	1	0	29	1	Severe	231	200<=CD4<500	0	New HIV+	24	1.38021124171161	1	Virally Suppressed	90	0	1	0	Fair	1	Alcohol use	31.4168377823409	Subdistrict	Single	Work part-time	0	0	0	02	2	Don't know	2-3 times a month	Never	2-3 times a month	Never	0	7.5	0	7.5
903	1	0	6	0	None	249	200<=CD4<500	0	New HIV+	1	0	1	Virally Suppressed	15	0	1	0	Fair	1	Alcohol use	33.2457221081451	Both	Single	Work full-time	0	0	0	01	1	Yes	2-3 times a month	Never	Less than 1 time a month	Less than 1 time a month	0	1.5	1.5	3
903	1	0	6	0	None	249	200<=CD4<500	0	New HIV+	1	0	1	Virally Suppressed	15	0	1	0	Fair	1	Alcohol use	33.2457221081451	Both	Single	Work full-time	0	0	0	02	2	Yes	Less than 1 time a month	Never	Less than 1 time a month	Never	0	1.5	0	1.5
903	2	6	6	0	None	387	200<=CD4<500	1	New HIV+	1	0	1	Virally Suppressed	14	0	0	1	Fair	1	Alcohol use	33.2457221081451	Both	Single	Work full-time	0	0	0	01	1	Yes	Less than 1 time a month	Never	Never	Never	0	0	0	0
903	2	6	6	0	None	387	200<=CD4<500	1	New HIV+	1	0	1	Virally Suppressed	14	0	0	1	Fair	1	Alcohol use	33.2457221081451	Both	Single	Work full-time	0	0	0	02	2	Yes	Less than 1 time a month	Never	Never	Never	0	0	0	0
907	1	0	17	0	Mild	35	CD4<200	0	New HIV+	470404	5.67247100603267	0	Not Suppressed	50	0	1	1	Fair	1	Alcohol use	38.3956194387406	Subdistrict	Married/cohabitating	Work part-time	0	0	0	01	1	Yes	2-3 times a week	1 time a week	1 time a week	2-3 times a month	12	12	7.5	31.5
907	1	0	17	0	Mild	35	CD4<200	0	New HIV+	470404	5.67247100603267	0	Not Suppressed	50	0	1	1	Fair	1	Alcohol use	38.3956194387406	Subdistrict	Married/cohabitating	Work part-time	0	0	0	02	2	Yes	2-3 times a week	1 time a week	1 time a week	Less than 1 time a month	12	12	1.5	25.5
909	1	0	39	1	Severe	302	200<=CD4<500	0	New HIV+	64129	4.80705446776898	0	Not Suppressed	90	0	1	1	Fair	0	No alcohol use	26.776180698152	Both	Single	Unemployed/other	0	0	0	03	1	Yes	2-3 times a week	Never	2-3 times a week	Never	0	30	0	30
909	2	6	26	1	Severe	375	200<=CD4<500	0	New HIV+	50017	4.69911763936333	0	Not Suppressed	25	0	1	0	Poor	0	No alcohol use	26.776180698152	Both	Single	Unemployed/other	0	0	0	01	1	Yes	1 time a week	Less than 1 time a month	2-3 times a month	Never	1.5	7.5	0	9
909	2	6	26	1	Severe	375	200<=CD4<500	0	New HIV+	50017	4.69911763936333	0	Not Suppressed	25	0	1	0	Poor	0	No alcohol use	26.776180698152	Both	Single	Unemployed/other	0	0	0	02	2	Yes	Less than 1 time a month	Less than 1 time a month	Less than 1 time a month	Never	1.5	1.5	0	3
911	2	6	33	1	Severe	855	CD4>=500	0	New HIV+	33577	4.52604189068088	0	Not Suppressed	40	1	0	0	Fair	1	Alcohol use	31.6659822039699	Both	Single	Work full-time	0	0	0	01	1	Yes	2-3 times a week	Never	Never	Never	0	0	0	0
911	1	0	38	1	Severe	596	CD4>=500	0	New HIV+	42069	4.62396218875473	0	Not Suppressed	90	1	1	0	Fair	1	Alcohol use	31.6659822039699	Both	Single	Work full-time	0	0	0	02	1	Yes	2-3 times a week	Never	2-3 times a week	Never	0	30	0	30
912	1	0	31	1	Severe	416	200<=CD4<500	0	Know HIV+/No ART	2224	3.34713478291002	0	Not Suppressed	90	1	1	0	Fair	0	No alcohol use	28.8459958932238	Both	Single	Unemployed/other	0	0	0	02	1	Yes	2-3 times a week	Less than 1 time a month	2-3 times a month	Never	1.5	7.5	0	9
912	1	0	31	1	Severe	416	200<=CD4<500	0	Know HIV+/No ART	2224	3.34713478291002	0	Not Suppressed	90	1	1	0	Fair	0	No alcohol use	28.8459958932238	Both	Single	Unemployed/other	0	0	0	03	2	No	1 time a week	Less than 1 time a month	2-3 times a month	Never	1.5	7.5	0	9
914	1	0	32	1	Severe	84	CD4<200	0	Know HIV+/No ART	130281	5.11488108342688	0	Not Suppressed	90	0	1	0	Fair	0	No alcohol use	34.2422997946612	Both	Single	Unemployed/other	0	0	0	01	1	Yes	2-3 times a week	1 time a week	Never	Never	12	0	0	12
914	1	0	32	1	Severe	84	CD4<200	0	Know HIV+/No ART	130281	5.11488108342688	0	Not Suppressed	90	0	1	0	Fair	0	No alcohol use	34.2422997946612	Both	Single	Unemployed/other	0	0	0	02	2	Yes	2-3 times a week	Never	Never	Never	0	0	0	0
914	1	0	32	1	Severe	84	CD4<200	0	Know HIV+/No ART	130281	5.11488108342688	0	Not Suppressed	90	0	1	0	Fair	0	No alcohol use	34.2422997946612	Both	Single	Unemployed/other	0	0	0	03	3	No	2-3 times a week	Never	Never	Never	0	0	0	0
915	1	0	8	0	None	37	CD4<200	0	New HIV+	516860	5.71337292324631	0	Not Suppressed	60	0	1	0	Fair	1	Alcohol use	39.4058863791923	Subdistrict	Widow/Divorce/Sep	Work part-time	0	0	0	01	1	No	Less than 1 time a month	Never	Less than 1 time a month	Never	0	1.5	0	1.5
915	1	0	8	0	None	37	CD4<200	0	New HIV+	516860	5.71337292324631	0	Not Suppressed	60	0	1	0	Fair	1	Alcohol use	39.4058863791923	Subdistrict	Widow/Divorce/Sep	Work part-time	0	0	0	05	2	No	2-3 times a week	Never	Less than 1 time a month	Never	0	1.5	0	1.5
915	1	0	8	0	None	37	CD4<200	0	New HIV+	516860	5.71337292324631	0	Not Suppressed	60	0	1	0	Fair	1	Alcohol use	39.4058863791923	Subdistrict	Widow/Divorce/Sep	Work part-time	0	0	0	02	3	No	2-3 times a month	Never	Less than 1 time a month	Never	0	1.5	0	1.5
917	1	0	30	1	Severe	125	CD4<200	0	New HIV+	91694	4.9623409185256	0	Not Suppressed	90	0	1	0	Poor	1	Alcohol use	44.4243668720055	Both	Married/cohabitating	Work full-time	0	0	0	03	1	Don't know	2-3 times a week	Never	2-3 times a week	Never	0	30	0	30
917	1	0	30	1	Severe	125	CD4<200	0	New HIV+	91694	4.9623409185256	0	Not Suppressed	90	0	1	0	Poor	1	Alcohol use	44.4243668720055	Both	Married/cohabitating	Work full-time	0	0	0	04	2	Don't know	Less than 1 time a month	Never	Never	Never	0	0	0	0
918	1	0	12	0	None	366	200<=CD4<500	0	New HIV+	405	2.60745502321467	0	Not Suppressed	90	1	0	1	Fair	1	Alcohol use	31.5783709787817	Control	Married/cohabitating	Work part-time	0	0	0	01	1	No	1 time a week	Never	Never	Never	0	0	0	0
918	1	0	12	0	None	366	200<=CD4<500	0	New HIV+	405	2.60745502321467	0	Not Suppressed	90	1	0	1	Fair	1	Alcohol use	31.5783709787817	Control	Married/cohabitating	Work part-time	0	0	0	02	2	No	2-3 times a month	Never	Never	Never	0	0	0	0
921	1	0	12	0	None	319	200<=CD4<500	0	New HIV+	23991	4.38004835073693	0	Not Suppressed	90	0	1	0	Fair	1	Alcohol use	32.9993155373032	Both	Single	Work full-time	0	0	0	02	1	No	1 time a week	Less than 1 time a month	Never	Never	1.5	0	0	1.5
923	1	0	36	1	Severe	134	CD4<200	0	New HIV+	1	0	1	Virally Suppressed	90	0	1	0	Poor	0	No alcohol use	33.9767282683094	Subdistrict	Widow/Divorce/Sep	Work full-time	0	0	0	02	1	Yes	Everyday	Never	Everyday	Never	0	90	0	90
928	1	0	29	1	Severe	74	CD4<200	0	New HIV+	56	1.7481880270062	1	Virally Suppressed	25	0	1	0	Fair	1	Alcohol use	32.4654346338125	Both	Married/cohabitating	Work full-time	0	0	0	01	1	Don't know	2-3 times a week	Never	2-3 times a week	Less than 1 time a month	0	30	1.5	31.5
929	1	0	13	0	None	102	CD4<200	0	New HIV+	147701	5.1693834356844	0	Not Suppressed	30	0	1	1	Poor	1	Alcohol use	32.5913757700205	Subdistrict	Married/cohabitating	Work part-time	0	0	0	01	1	Don't know	2-3 times a month	Less than 1 time a month	2-3 times a month	Never	1.5	7.5	0	9
929	1	0	13	0	None	102	CD4<200	0	New HIV+	147701	5.1693834356844	0	Not Suppressed	30	0	1	1	Poor	1	Alcohol use	32.5913757700205	Subdistrict	Married/cohabitating	Work part-time	0	0	0	02	2	Don't know	2-3 times a month	Less than 1 time a month	2-3 times a month	Never	1.5	7.5	0	9
929	1	0	13	0	None	102	CD4<200	0	New HIV+	147701	5.1693834356844	0	Not Suppressed	30	0	1	1	Poor	1	Alcohol use	32.5913757700205	Subdistrict	Married/cohabitating	Work part-time	0	0	0	03	3	Don't know	Less than 1 time a month	Never	Less than 1 time a month	Never	0	1.5	0	1.5
929	1	0	13	0	None	102	CD4<200	0	New HIV+	147701	5.1693834356844	0	Not Suppressed	30	0	1	1	Poor	1	Alcohol use	32.5913757700205	Subdistrict	Married/cohabitating	Work part-time	0	0	0	04	4	Don't know	2-3 times a month	Never	2-3 times a month	Never	0	7.5	0	7.5
929	2	6	20	0	Mild	239	200<=CD4<500	1	New HIV+	NA	NA	NA	NA	25	0	1	1	Poor	1	Alcohol use	32.5913757700205	Subdistrict	Married/cohabitating	Work part-time	0	0	0	01	1	Don't know	2-3 times a month	Never	2-3 times a month	Never	0	7.5	0	7.5
929	2	6	20	0	Mild	239	200<=CD4<500	1	New HIV+	NA	NA	NA	NA	25	0	1	1	Poor	1	Alcohol use	32.5913757700205	Subdistrict	Married/cohabitating	Work part-time	0	0	0	02	2	Don't know	2-3 times a month	Never	Less than 1 time a month	Never	0	1.5	0	1.5
929	2	6	20	0	Mild	239	200<=CD4<500	1	New HIV+	NA	NA	NA	NA	25	0	1	1	Poor	1	Alcohol use	32.5913757700205	Subdistrict	Married/cohabitating	Work part-time	0	0	0	03	3	Don't know	Less than 1 time a month	Never	Less than 1 time a month	Never	0	1.5	0	1.5
933	2	6	9	0	None	411	200<=CD4<500	0	New HIV+	NA	NA	NA	NA	6	0	0	0	Fair	0	No alcohol use	40.0164271047228	Subdistrict	Married/cohabitating	Work full-time	0	0	0	02	1	Yes	Less than 1 time a month	Never	Never	Never	0	0	0	0
933	1	0	21	0	Mild	306	200<=CD4<500	0	New HIV+	1	0	1	Virally Suppressed	50	0	0	0	Fair	0	No alcohol use	40.0164271047228	Subdistrict	Married/cohabitating	Work full-time	0	0	0	01	1	Don't know	Less than 1 time a month	Never	Never	Never	0	0	0	0
934	1	0	24	1	Severe	255	200<=CD4<500	0	New HIV+	1	0	1	Virally Suppressed	13	0	1	0	Fair	1	Alcohol use	35.2224503764545	Subdistrict	Single	Work full-time	0	0	0	01	1	Don't know	1 time a week	2-3 times a month	1 time a week	Less than 1 time a month	7.5	12	1.5	21
935	1	0	38	1	Severe	276	200<=CD4<500	0	Know HIV+/No ART	44600	4.64933485871214	0	Not Suppressed	75	0	1	0	Poor	0	No alcohol use	34.8720054757016	Subdistrict	Married/cohabitating	Work full-time	0	0	0	01	1	Yes	Less than 1 time a month	Never	Less than 1 time a month	Never	0	1.5	0	1.5
937	1	0	38	1	Severe	20	CD4<200	0	New HIV+	63221	4.80086136102345	0	Not Suppressed	90	0	1	0	Fair	0	No alcohol use	35.6495550992471	Subdistrict	Widow/Divorce/Sep	Unemployed/other	0	0	0	02	1	Don't know	2-3 times a month	Less than 1 time a month	Less than 1 time a month	Never	1.5	1.5	0	3
937	1	0	38	1	Severe	20	CD4<200	0	New HIV+	63221	4.80086136102345	0	Not Suppressed	90	0	1	0	Fair	0	No alcohol use	35.6495550992471	Subdistrict	Widow/Divorce/Sep	Unemployed/other	0	0	0	01	2	No	2-3 times a week	Never	Never	Never	0	0	0	0
937	1	0	38	1	Severe	20	CD4<200	0	New HIV+	63221	4.80086136102345	0	Not Suppressed	90	0	1	0	Fair	0	No alcohol use	35.6495550992471	Subdistrict	Widow/Divorce/Sep	Unemployed/other	0	0	0	03	3	Don't know	2-3 times a month	Never	2-3 times a month	Never	0	7.5	0	7.5
937	1	0	38	1	Severe	20	CD4<200	0	New HIV+	63221	4.80086136102345	0	Not Suppressed	90	0	1	0	Fair	0	No alcohol use	35.6495550992471	Subdistrict	Widow/Divorce/Sep	Unemployed/other	0	0	0	04	4	Don't know	2-3 times a month	Never	Less than 1 time a month	Never	0	1.5	0	1.5
937	1	0	38	1	Severe	20	CD4<200	0	New HIV+	63221	4.80086136102345	0	Not Suppressed	90	0	1	0	Fair	0	No alcohol use	35.6495550992471	Subdistrict	Widow/Divorce/Sep	Unemployed/other	0	0	0	05	5	Don't know	1 time a week	Never	1 time a week	Never	0	12	0	12
937	1	0	38	1	Severe	20	CD4<200	0	New HIV+	63221	4.80086136102345	0	Not Suppressed	90	0	1	0	Fair	0	No alcohol use	35.6495550992471	Subdistrict	Widow/Divorce/Sep	Unemployed/other	0	0	0	06	6	Don't know	Less than 1 time a month	Never	Less than 1 time a month	Never	0	1.5	0	1.5
941	2	6	18	0	Mild	190	CD4<200	1	Know HIV+/On ART	NA	NA	NA	NA	10	1	0	0	Good or very good	1	Alcohol use	42.0835044490075	Both	Married/cohabitating	Work part-time	0	0	0	03	1	Yes	Less than 1 time a month	Never	Never	Never	0	0	0	0
942	1	0	49	1	Severe	726	CD4>=500	0	New HIV+	17114	4.23335152765327	0	Not Suppressed	75	0	1	1	Poor	0	No alcohol use	36.9856262833676	Both	Widow/Divorce/Sep	Work part-time	0	0	0	05	1	Don't know	1 time a week	Never	1 time a week	Never	0	12	0	12
942	1	0	49	1	Severe	726	CD4>=500	0	New HIV+	17114	4.23335152765327	0	Not Suppressed	75	0	1	1	Poor	0	No alcohol use	36.9856262833676	Both	Widow/Divorce/Sep	Work part-time	0	0	0	04	2	Don't know	2-3 times a week	2-3 times a month	Less than 1 time a month	Never	7.5	1.5	0	9
942	1	0	49	1	Severe	726	CD4>=500	0	New HIV+	17114	4.23335152765327	0	Not Suppressed	75	0	1	1	Poor	0	No alcohol use	36.9856262833676	Both	Widow/Divorce/Sep	Work part-time	0	0	0	06	3	Yes	2-3 times a week	Never	2-3 times a week	Less than 1 time a month	0	30	1.5	31.5
942	1	0	49	1	Severe	726	CD4>=500	0	New HIV+	17114	4.23335152765327	0	Not Suppressed	75	0	1	1	Poor	0	No alcohol use	36.9856262833676	Both	Widow/Divorce/Sep	Work part-time	0	0	0	07	4	No	1 time a week	Never	2-3 times a month	Less than 1 time a month	0	7.5	1.5	9
942	1	0	49	1	Severe	726	CD4>=500	0	New HIV+	17114	4.23335152765327	0	Not Suppressed	75	0	1	1	Poor	0	No alcohol use	36.9856262833676	Both	Widow/Divorce/Sep	Work part-time	0	0	0	08	5	No	1 time a week	Less than 1 time a month	1 time a week	Less than 1 time a month	1.5	12	1.5	15
942	1	0	49	1	Severe	726	CD4>=500	0	New HIV+	17114	4.23335152765327	0	Not Suppressed	75	0	1	1	Poor	0	No alcohol use	36.9856262833676	Both	Widow/Divorce/Sep	Work part-time	0	0	0	09	6	No	2-3 times a month	Never	Less than 1 time a month	Never	0	1.5	0	1.5
942	1	0	49	1	Severe	726	CD4>=500	0	New HIV+	17114	4.23335152765327	0	Not Suppressed	75	0	1	1	Poor	0	No alcohol use	36.9856262833676	Both	Widow/Divorce/Sep	Work part-time	0	0	0	10	7	No	2-3 times a week	2-3 times a week	Never	Less than 1 time a month	30	0	1.5	31.5
942	1	0	49	1	Severe	726	CD4>=500	0	New HIV+	17114	4.23335152765327	0	Not Suppressed	75	0	1	1	Poor	0	No alcohol use	36.9856262833676	Both	Widow/Divorce/Sep	Work part-time	0	0	0	11	8	No	2-3 times a week	Never	2-3 times a month	2-3 times a month	0	7.5	7.5	15
943	1	0	40	1	Severe	164	CD4<200	1	Know HIV+/On ART	1	0	1	Virally Suppressed	60	1	1	0	Poor	1	Alcohol use	39.6002737850787	Both	Widow/Divorce/Sep	Work full-time	0	0	0	03	1	Yes	2-3 times a week	Never	2-3 times a week	Less than 1 time a month	0	30	1.5	31.5
943	1	0	40	1	Severe	164	CD4<200	1	Know HIV+/On ART	1	0	1	Virally Suppressed	60	1	1	0	Poor	1	Alcohol use	39.6002737850787	Both	Widow/Divorce/Sep	Work full-time	0	0	0	04	2	Yes	2-3 times a month	Never	2-3 times a month	Never	0	7.5	0	7.5
943	2	6	18	0	Mild	158	CD4<200	1	Know HIV+/On ART	1	0	1	Virally Suppressed	90	1	0	0	Fair	0	Alcohol use	39.6002737850787	Both	Widow/Divorce/Sep	Work full-time	0	0	0	04	1	Yes	Less than 1 time a month	Never	Never	Never	0	0	0	0
943	2	6	18	0	Mild	158	CD4<200	1	Know HIV+/On ART	1	0	1	Virally Suppressed	90	1	0	0	Fair	0	Alcohol use	39.6002737850787	Both	Widow/Divorce/Sep	Work full-time	0	0	0	05	2	Don't know	Less than 1 time a month	Never	Never	Never	0	0	0	0
943	2	6	18	0	Mild	158	CD4<200	1	Know HIV+/On ART	1	0	1	Virally Suppressed	90	1	0	0	Fair	0	Alcohol use	39.6002737850787	Both	Widow/Divorce/Sep	Work full-time	0	0	0	06	3	Don't know	Less than 1 time a month	Never	Never	Never	0	0	0	0
943	2	6	18	0	Mild	158	CD4<200	1	Know HIV+/On ART	1	0	1	Virally Suppressed	90	1	0	0	Fair	0	Alcohol use	39.6002737850787	Both	Widow/Divorce/Sep	Work full-time	0	0	0	07	4	No	Less than 1 time a month	Never	Never	Never	0	0	0	0
948	1	0	37	1	Severe	126	CD4<200	1	Know HIV+/On ART	1	0	1	Virally Suppressed	15	0	1	1	Fair	1	Alcohol use	27.6167008898015	Subdistrict	Married/cohabitating	Work full-time	0	0	0	02	1	Yes	2-3 times a month	2-3 times a month	2-3 times a month	Never	7.5	7.5	0	15
952	1	0	17	0	Mild	559	CD4>=500	0	New HIV+	56	1.7481880270062	1	Virally Suppressed	60	0	1	0	Fair	0	No alcohol use	28.7173169062286	Both	Single	Work part-time	0	0	0	01	1	Don't know	2-3 times a week	2-3 times a week	2-3 times a week	2-3 times a week	30	30	30	90
952	1	0	17	0	Mild	559	CD4>=500	0	New HIV+	56	1.7481880270062	1	Virally Suppressed	60	0	1	0	Fair	0	No alcohol use	28.7173169062286	Both	Single	Work part-time	0	0	0	02	2	No	2-3 times a week	2-3 times a week	2-3 times a week	2-3 times a week	30	30	30	90
952	2	6	26	1	Severe	492	200<=CD4<500	0	New HIV+	190783	5.28053967364313	0	Not Suppressed	7	0	1	0	Fair	0	No alcohol use	28.7173169062286	Both	Single	Work part-time	0	0	0	01	1	Yes	Less than 1 time a month	Less than 1 time a month	Less than 1 time a month	Never	1.5	1.5	0	3
956	2	6	22	0	Mild	564	CD4>=500	0	New HIV+	NA	NA	NA	NA	20	1	1	0	Fair	1	Alcohol use	22.7405886379192	Subdistrict	Single	Work full-time	0	0	0	03	1	Yes	Less than 1 time a month	Never	Less than 1 time a month	Never	0	1.5	0	1.5
956	1	0	19	0	Mild	800	CD4>=500	0	New HIV+	291742	5.46499895587939	0	Not Suppressed	45	1	1	0	Fair	1	Alcohol use	22.7405886379192	Subdistrict	Single	Work full-time	0	0	0	03	1	Yes	1 time a week	1 time a week	1 time a week	Never	12	12	0	24
956	1	0	19	0	Mild	800	CD4>=500	0	New HIV+	291742	5.46499895587939	0	Not Suppressed	45	1	1	0	Fair	1	Alcohol use	22.7405886379192	Subdistrict	Single	Work full-time	0	0	0	04	2	Don't know	2-3 times a week	1 time a week	1 time a week	Never	12	12	0	24
956	1	0	19	0	Mild	800	CD4>=500	0	New HIV+	291742	5.46499895587939	0	Not Suppressed	45	1	1	0	Fair	1	Alcohol use	22.7405886379192	Subdistrict	Single	Work full-time	0	0	0	05	3	Don't know	1 time a week	Never	2-3 times a month	Never	0	7.5	0	7.5
961	1	0	9	0	None	69	CD4<200	0	New HIV+	228007	5.35794818039829	0	Not Suppressed	7	0	1	0	Fair	1	Alcohol use	36.2162902121834	Subdistrict	Married/cohabitating	Work full-time	0	0	0	02	1	No	2-3 times a month	Never	Never	Never	0	0	0	0
961	1	0	9	0	None	69	CD4<200	0	New HIV+	228007	5.35794818039829	0	Not Suppressed	7	0	1	0	Fair	1	Alcohol use	36.2162902121834	Subdistrict	Married/cohabitating	Work full-time	0	0	0	03	2	Yes	Less than 1 time a month	Never	Never	Never	0	0	0	0
963	1	0	28	1	Severe	129	CD4<200	0	Know HIV+/No ART	52501	4.72016757560302	0	Not Suppressed	90	0	1	0	Fair	0	No alcohol use	29.492128678987	Subdistrict	Single	Unemployed/other	0	0	0	01	1	Yes	2-3 times a month	2-3 times a month	2-3 times a month	2-3 times a month	7.5	7.5	7.5	22.5
963	1	0	28	1	Severe	129	CD4<200	0	Know HIV+/No ART	52501	4.72016757560302	0	Not Suppressed	90	0	1	0	Fair	0	No alcohol use	29.492128678987	Subdistrict	Single	Unemployed/other	0	0	0	02	2	Yes	2-3 times a week	2-3 times a week	1 time a week	1 time a week	30	12	12	54
963	1	0	28	1	Severe	129	CD4<200	0	Know HIV+/No ART	52501	4.72016757560302	0	Not Suppressed	90	0	1	0	Fair	0	No alcohol use	29.492128678987	Subdistrict	Single	Unemployed/other	0	0	0	03	3	Don't know	2-3 times a week	Never	Never	Never	0	0	0	0
963	2	6	36	1	Severe	134	CD4<200	1	Know HIV+/No ART	NA	NA	NA	NA	20	0	0	0	Poor	0	No alcohol use	29.492128678987	Subdistrict	Single	Unemployed/other	0	0	0	01	1	Yes	2-3 times a month	Never	Never	Never	0	0	0	0
964	1	0	9	0	None	386	200<=CD4<500	0	New HIV+	1	0	1	Virally Suppressed	15	0	1	1	Fair	1	Alcohol use	30.5352498288843	Both	Single	Unemployed/other	0	0	0	04	1	No	1 time a week	Less than 1 time a month	2-3 times a month	Less than 1 time a month	1.5	7.5	1.5	10.5
964	1	0	9	0	None	386	200<=CD4<500	0	New HIV+	1	0	1	Virally Suppressed	15	0	1	1	Fair	1	Alcohol use	30.5352498288843	Both	Single	Unemployed/other	0	0	0	05	2	No	2-3 times a month	Less than 1 time a month	Less than 1 time a month	Less than 1 time a month	1.5	1.5	1.5	4.5
964	1	0	9	0	None	386	200<=CD4<500	0	New HIV+	1	0	1	Virally Suppressed	15	0	1	1	Fair	1	Alcohol use	30.5352498288843	Both	Single	Unemployed/other	0	0	0	03	3	No	Less than 1 time a month	Never	Never	Never	0	0	0	0
966	1	0	31	1	Severe	364	200<=CD4<500	0	New HIV+	40519	4.6076587185283	0	Not Suppressed	10	0	0	0	Poor	1	Alcohol use	38.0780287474333	Both	Single	Work part-time	0	0	0	01	1	Don't know	Less than 1 time a month	Never	Never	Never	0	0	0	0
968	1	0	11	0	None	200	200<=CD4<500	0	New HIV+	12475	4.09604055429543	0	Not Suppressed	70	0	0	0	Fair	1	Alcohol use	40.9993155373032	Subdistrict	Married/cohabitating	Work part-time	0	0	0	03	1	Yes	2-3 times a week	Never	Never	Never	0	0	0	0
968	1	0	11	0	None	200	200<=CD4<500	0	New HIV+	12475	4.09604055429543	0	Not Suppressed	70	0	0	0	Fair	1	Alcohol use	40.9993155373032	Subdistrict	Married/cohabitating	Work part-time	0	0	0	02	2	Yes	2-3 times a week	Never	Never	Never	0	0	0	0
968	1	0	11	0	None	200	200<=CD4<500	0	New HIV+	12475	4.09604055429543	0	Not Suppressed	70	0	0	0	Fair	1	Alcohol use	40.9993155373032	Subdistrict	Married/cohabitating	Work part-time	0	0	0	01	3	Don't know	2-3 times a week	Never	Never	Never	0	0	0	0
971	1	0	15	0	None	306	200<=CD4<500	1	New HIV+	1	0	1	Virally Suppressed	25	0	1	0	Fair	1	Alcohol use	32.5475701574264	Subdistrict	Single	Work full-time	0	0	0	03	1	Don't know	2-3 times a week	Less than 1 time a month	2-3 times a week	Never	1.5	30	0	31.5
981	1	0	34	1	Severe	93	CD4<200	0	New HIV+	46826	4.67048706079035	0	Not Suppressed	50	0	1	0	Fair	1	Alcohol use	29.9767282683094	Both	Married/cohabitating	Work full-time	0	0	0	01	1	Yes	2-3 times a week	Never	2-3 times a week	Less than 1 time a month	0	30	1.5	31.5
981	1	0	34	1	Severe	93	CD4<200	0	New HIV+	46826	4.67048706079035	0	Not Suppressed	50	0	1	0	Fair	1	Alcohol use	29.9767282683094	Both	Married/cohabitating	Work full-time	0	0	0	02	2	Yes	2-3 times a month	Never	2-3 times a month	Never	0	7.5	0	7.5
981	2	6	33	1	Severe	166	CD4<200	1	New HIV+	NA	NA	NA	NA	20	0	0	0	Fair	0	Alcohol use	29.9767282683094	Both	Married/cohabitating	Work full-time	0	0	0	05	1	Yes	1 time a week	Never	Never	Never	0	0	0	0
982	2	6	24	1	Severe	67	CD4<200	1	New HIV+	NA	NA	NA	NA	5	0	0	0	Fair	1	Alcohol use	27.5564681724846	Both	Single	Work full-time	0	0	0	01	1	No	2-3 times a month	Never	Never	Never	0	0	0	0
982	1	0	24	1	Severe	72	CD4<200	0	New HIV+	53387	4.727435517036	0	Not Suppressed	10	0	1	0	Fair	1	Alcohol use	27.5564681724846	Both	Single	Work full-time	0	0	0	02	1	Don't know	2-3 times a month	Never	2-3 times a month	Never	0	7.5	0	7.5
988	1	0	41	1	Severe	70	CD4<200	0	New HIV+	72410	4.85979854748057	0	Not Suppressed	90	0	1	0	Fair	1	Alcohol use	32.9911019849418	Subdistrict	Single	Work full-time	0	0	0	03	1	Don't know	Everyday	2-3 times a month	2-3 times a week	Less than 1 time a month	7.5	30	1.5	39
988	1	0	41	1	Severe	70	CD4<200	0	New HIV+	72410	4.85979854748057	0	Not Suppressed	90	0	1	0	Fair	1	Alcohol use	32.9911019849418	Subdistrict	Single	Work full-time	0	0	0	01	2	No	2-3 times a week	2-3 times a month	2-3 times a week	2-3 times a month	7.5	30	7.5	45
988	2	6	39	1	Severe	76	CD4<200	0	New HIV+	NA	NA	NA	NA	90	0	1	0	Poor	1	Alcohol use	32.9911019849418	Subdistrict	Single	Work full-time	0	0	0	01	1	Don't know	1 time a week	2-3 times a month	2-3 times a month	Never	7.5	7.5	0	15
988	2	6	39	1	Severe	76	CD4<200	0	New HIV+	NA	NA	NA	NA	90	0	1	0	Poor	1	Alcohol use	32.9911019849418	Subdistrict	Single	Work full-time	0	0	0	02	2	No	1 time a week	1 time a week	1 time a week	Never	12	12	0	24
989	1	0	11	0	None	175	CD4<200	0	New HIV+	124000	5.09342168516223	0	Not Suppressed	50	0	0	0	Fair	0	No alcohol use	31.4688569472964	Both	Single	Work part-time	0	0	0	01	1	No	Less than 1 time a month	Never	Never	Never	0	0	0	0
992	1	0	26	1	Severe	308	200<=CD4<500	0	New HIV+	33	1.51851393987789	1	Virally Suppressed	90	1	1	0	Fair	1	Alcohol use	31.129363449692	Both	Single	Work full-time	0	0	0	02	1	Don't know	2-3 times a week	1 time a week	2-3 times a week	2-3 times a month	12	30	7.5	49.5
992	1	0	26	1	Severe	308	200<=CD4<500	0	New HIV+	33	1.51851393987789	1	Virally Suppressed	90	1	1	0	Fair	1	Alcohol use	31.129363449692	Both	Single	Work full-time	0	0	0	03	2	Don't know	2-3 times a month	Less than 1 time a month	Less than 1 time a month	Less than 1 time a month	1.5	1.5	1.5	4.5
1007	1	0	10	0	None	245	200<=CD4<500	0	New HIV+	206799	5.3155484343468	0	Not Suppressed	90	0	1	0	Fair	0	No alcohol use	47.5509924709103	Subdistrict	Single	Work part-time	0	0	0	01	1	Don't know	2-3 times a week	1 time a week	2-3 times a week	Never	12	30	0	42
1007	1	0	10	0	None	245	200<=CD4<500	0	New HIV+	206799	5.3155484343468	0	Not Suppressed	90	0	1	0	Fair	0	No alcohol use	47.5509924709103	Subdistrict	Single	Work part-time	0	0	0	02	2	Don't know	2-3 times a month	Less than 1 time a month	2-3 times a month	Never	1.5	7.5	0	9
1012	1	0	26	1	Severe	20	CD4<200	0	Know HIV+/No ART	50293	4.70150754225418	0	Not Suppressed	90	1	0	0	Poor	1	Alcohol use	39.7837097878166	Individual	Single	Work full-time	0	0	0	02	1	Don't know	2-3 times a month	Never	Never	Never	0	0	0	0
1014	1	0	7	0	None	219	200<=CD4<500	0	New HIV+	14200	4.15228834438306	0	Not Suppressed	30	0	1	1	Fair	1	Alcohol use	34.2039698836413	Subdistrict	Single	Work full-time	0	0	0	03	1	No	2-3 times a week	2-3 times a week	2-3 times a week	2-3 times a week	30	30	30	90
1017	1	0	16	0	Mild	280	200<=CD4<500	0	New HIV+	36202	4.55873256404064	0	Not Suppressed	12	0	1	0	Fair	1	Alcohol use	27.0773442847365	Control	Single	Unemployed/other	0	0	0	02	1	Don't know	Less than 1 time a month	Less than 1 time a month	Less than 1 time a month	Never	1.5	1.5	0	3
1023	1	0	6	0	None	64	CD4<200	1	Know HIV+/On ART	113	2.05307844348342	1	Virally Suppressed	30	0	1	1	Fair	1	Alcohol use	33.968514715948	Subdistrict	Married/cohabitating	Work full-time	0	0	0	01	1	Don't know	2-3 times a month	Never	2-3 times a month	2-3 times a month	0	7.5	7.5	15
1023	1	0	6	0	None	64	CD4<200	1	Know HIV+/On ART	113	2.05307844348342	1	Virally Suppressed	30	0	1	1	Fair	1	Alcohol use	33.968514715948	Subdistrict	Married/cohabitating	Work full-time	0	0	0	02	2	Don't know	2-3 times a month	Never	2-3 times a month	Less than 1 time a month	0	7.5	1.5	9
1032	1	0	23	1	Severe	505	CD4>=500	0	New HIV+	34065	4.53230839327542	0	Not Suppressed	35	0	1	0	Fair	1	Alcohol use	33.429158110883	Both	Married/cohabitating	Work part-time	0	0	0	02	1	No	2-3 times a week	Less than 1 time a month	1 time a week	Never	1.5	12	0	13.5
1032	1	0	23	1	Severe	505	CD4>=500	0	New HIV+	34065	4.53230839327542	0	Not Suppressed	35	0	1	0	Fair	1	Alcohol use	33.429158110883	Both	Married/cohabitating	Work part-time	0	0	0	03	2	Don't know	1 time a week	Never	1 time a week	Never	0	12	0	12
1032	2	6	27	1	Severe	NA	NA	0	New HIV+	NA	NA	NA	NA	30	0	0	0	Fair	1	Alcohol use	33.429158110883	Both	Married/cohabitating	Work part-time	0	0	0	02	1	Yes	Less than 1 time a month	Never	Never	Never	0	0	0	0
1034	2	6	25	1	Severe	NA	NA	0	New HIV+	NA	NA	NA	NA	80	0	0	0	Poor	0	No alcohol use	29.2101300479124	Control	Single	Work full-time	0	0	0	01	1	No	Less than 1 time a month	Never	Never	Never	0	0	0	0
1034	1	0	28	1	Severe	270	200<=CD4<500	0	New HIV+	8112	3.90912794198926	0	Not Suppressed	10	0	1	0	Poor	0	No alcohol use	29.2101300479124	Control	Single	Work full-time	0	0	0	01	1	No	Less than 1 time a month	Never	Less than 1 time a month	Never	0	1.5	0	1.5
1034	1	0	28	1	Severe	270	200<=CD4<500	0	New HIV+	8112	3.90912794198926	0	Not Suppressed	10	0	1	0	Poor	0	No alcohol use	29.2101300479124	Control	Single	Work full-time	0	0	0	02	2	Don't know	2-3 times a month	2-3 times a month	2-3 times a month	Never	7.5	7.5	0	15
1036	1	0	5	0	None	112	CD4<200	0	New HIV+	329747	5.5181808530755	0	Not Suppressed	90	0	0	1	Fair	1	Alcohol use	30.4147843942505	Individual	Married/cohabitating	Work full-time	0	0	0	01	1	Don't know	2-3 times a month	Never	Never	Never	0	0	0	0
1036	1	0	5	0	None	112	CD4<200	0	New HIV+	329747	5.5181808530755	0	Not Suppressed	90	0	0	1	Fair	1	Alcohol use	30.4147843942505	Individual	Married/cohabitating	Work full-time	0	0	0	02	2	Don't know	2-3 times a month	Never	Never	Never	0	0	0	0
1036	2	6	21	0	Mild	161	CD4<200	1	New HIV+	NA	NA	NA	NA	10	0	1	0	Fair	1	Alcohol use	30.4147843942505	Individual	Married/cohabitating	Work full-time	0	0	0	01	1	Yes	2-3 times a month	Never	Less than 1 time a month	Never	0	1.5	0	1.5
1036	2	6	21	0	Mild	161	CD4<200	1	New HIV+	NA	NA	NA	NA	10	0	1	0	Fair	1	Alcohol use	30.4147843942505	Individual	Married/cohabitating	Work full-time	0	0	0	02	2	Yes	Less than 1 time a month	Never	Never	Never	0	0	0	0
1037	1	0	21	0	Mild	NA	NA	NA	New HIV+	1	0	1	Virally Suppressed	88	0	1	1	Fair	1	Alcohol use	23.8275154004107	Both	Single	Work full-time	0	0	0	01	1	No	Everyday	Never	1 time a week	Never	0	12	0	12
1039	1	0	13	0	None	439	200<=CD4<500	0	New HIV+	25	1.39794000867204	1	Virally Suppressed	30	0	1	0	Fair	1	Alcohol use	42.5927446954141	Both	Widow/Divorce/Sep	Work full-time	0	0	0	01	1	Yes	2-3 times a week	2-3 times a week	2-3 times a month	Less than 1 time a month	30	7.5	1.5	39
1042	1	0	15	0	None	66	CD4<200	0	Know HIV+/No ART	110097	5.04177548517342	0	Not Suppressed	90	0	0	0	Poor	0	No alcohol use	37.1718001368925	Individual	Married/cohabitating	Work full-time	0	0	0	02	1	No	2-3 times a month	Never	Never	Never	0	0	0	0
1054	1	0	21	0	Mild	456	200<=CD4<500	0	New HIV+	14112	4.14958856778774	0	Not Suppressed	12	0	1	0	Fair	1	Alcohol use	32.4298425735797	Subdistrict	Married/cohabitating	Work full-time	0	0	0	03	1	No	Less than 1 time a month	Never	Never	Never	0	0	0	0
1054	1	0	21	0	Mild	456	200<=CD4<500	0	New HIV+	14112	4.14958856778774	0	Not Suppressed	12	0	1	0	Fair	1	Alcohol use	32.4298425735797	Subdistrict	Married/cohabitating	Work full-time	0	0	0	04	2	No	Less than 1 time a month	Never	Less than 1 time a month	Never	0	1.5	0	1.5
1054	2	6	27	1	Severe	336	200<=CD4<500	0	New HIV+	NA	NA	NA	NA	10	0	1	0	Poor	1	Alcohol use	32.4298425735797	Subdistrict	Married/cohabitating	Work full-time	0	0	0	01	1	Yes	Less than 1 time a month	Never	Less than 1 time a month	Never	0	1.5	0	1.5
1057	1	0	22	0	Mild	308	200<=CD4<500	0	New HIV+	4114	3.61426428735871	0	Not Suppressed	60	0	1	0	Poor	1	Alcohol use	37.9411362080767	Both	Married/cohabitating	Unemployed/other	0	0	0	02	1	Don't know	2-3 times a month	Less than 1 time a month	Never	Never	1.5	0	0	1.5
1060	2	6	25	1	Severe	136	CD4<200	1	New HIV+	68	1.83250891270624	1	Virally Suppressed	6	1	0	0	Poor	1	Alcohol use	30.2121834360027	Both	Single	Unemployed/other	0	0	0	01	1	Yes	2-3 times a month	Never	Never	Never	0	0	0	0
1060	1	0	21	0	Mild	140	CD4<200	0	New HIV+	52368	4.71906598796393	0	Not Suppressed	30	1	1	0	Poor	1	Alcohol use	30.2121834360027	Both	Single	Unemployed/other	0	0	0	02	1	Yes	2-3 times a week	1 time a week	1 time a week	Less than 1 time a month	12	12	1.5	25.5
1060	1	0	21	0	Mild	140	CD4<200	0	New HIV+	52368	4.71906598796393	0	Not Suppressed	30	1	1	0	Poor	1	Alcohol use	30.2121834360027	Both	Single	Unemployed/other	0	0	0	04	2	Yes	Less than 1 time a month	Never	Never	Never	0	0	0	0
1060	1	0	21	0	Mild	140	CD4<200	0	New HIV+	52368	4.71906598796393	0	Not Suppressed	30	1	1	0	Poor	1	Alcohol use	30.2121834360027	Both	Single	Unemployed/other	0	0	0	05	3	Yes	Less than 1 time a month	Never	Never	Never	0	0	0	0
1060	1	0	21	0	Mild	140	CD4<200	0	New HIV+	52368	4.71906598796393	0	Not Suppressed	30	1	1	0	Poor	1	Alcohol use	30.2121834360027	Both	Single	Unemployed/other	0	0	0	06	4	Yes	Less than 1 time a month	Never	Never	Never	0	0	0	0
1067	1	0	8	0	None	142	CD4<200	0	New HIV+	1	0	1	Virally Suppressed	90	0	1	0	Fair	1	Alcohol use	38.1656399726215	Both	Single	Work full-time	0	0	0	01	1	No	Less than 1 time a month	Less than 1 time a month	Never	Never	1.5	0	0	1.5
1068	1	0	39	1	Severe	129	CD4<200	0	New HIV+	191035	5.28111294271547	0	Not Suppressed	90	0	1	0	Fair	0	No alcohol use	33.0814510609172	Both	Single	Work full-time	0	0	0	03	1	Don't know	2-3 times a week	Never	Never	Never	0	0	0	0
1071	1	0	8	0	None	170	CD4<200	0	New HIV+	612221	5.78690822239902	0	Not Suppressed	90	0	0	0	Fair	0	No alcohol use	34.7049965776865	Subdistrict	Widow/Divorce/Sep	Work full-time	0	0	0	01	1	No	2-3 times a week	Never	Never	Never	0	0	0	0
1072	2	6	43	1	Severe	444	200<=CD4<500	0	New HIV+	NA	NA	NA	NA	90	1	0	0	Poor	0	Alcohol use	41.1334702258727	Subdistrict	Single	Unemployed/other	0	0	0	01	1	No	2-3 times a week	Never	Never	Never	0	0	0	0
1072	1	0	39	1	Severe	497	200<=CD4<500	0	New HIV+	37851	4.57807735777916	0	Not Suppressed	30	1	1	0	Poor	1	Alcohol use	41.1334702258727	Subdistrict	Single	Unemployed/other	0	0	0	01	1	No	2-3 times a week	Never	Never	Never	0	0	0	0
1072	1	0	39	1	Severe	497	200<=CD4<500	0	New HIV+	37851	4.57807735777916	0	Not Suppressed	30	1	1	0	Poor	1	Alcohol use	41.1334702258727	Subdistrict	Single	Unemployed/other	0	0	0	03	2	Don't know	2-3 times a month	Less than 1 time a month	Less than 1 time a month	Never	1.5	1.5	0	3
1075	1	0	6	0	None	57	CD4<200	0	New HIV+	113124	5.05355475312905	0	Not Suppressed	30	0	0	0	Fair	0	No alcohol use	26.1492128678987	Subdistrict	Single	Work full-time	0	0	0	01	1	No	2-3 times a week	Never	Never	Never	0	0	0	0
1075	1	0	6	0	None	57	CD4<200	0	New HIV+	113124	5.05355475312905	0	Not Suppressed	30	0	0	0	Fair	0	No alcohol use	26.1492128678987	Subdistrict	Single	Work full-time	0	0	0	02	2	No	2-3 times a week	Never	Never	Never	0	0	0	0
1113	1	0	7	0	None	151	CD4<200	0	New HIV+	179000	5.25285303097989	0	Not Suppressed	80	0	0	0	Fair	0	No alcohol use	33.0212183436003	Both	Married/cohabitating	Work part-time	0	0	0	01	1	No	Less than 1 time a month	Never	Never	Never	0	0	0	0
1113	1	0	7	0	None	151	CD4<200	0	New HIV+	179000	5.25285303097989	0	Not Suppressed	80	0	0	0	Fair	0	No alcohol use	33.0212183436003	Both	Married/cohabitating	Work part-time	0	0	0	02	2	No	Less than 1 time a month	Never	Never	Never	0	0	0	0
1113	1	0	7	0	None	151	CD4<200	0	New HIV+	179000	5.25285303097989	0	Not Suppressed	80	0	0	0	Fair	0	No alcohol use	33.0212183436003	Both	Married/cohabitating	Work part-time	0	0	0	03	3	No	Less than 1 time a month	Never	Never	Never	0	0	0	0
1114	1	0	16	0	Mild	39	CD4<200	0	New HIV+	144730	5.16055856210756	0	Not Suppressed	40	0	1	0	Fair	1	Alcohol use	40.0328542094456	Subdistrict	Married/cohabitating	Work full-time	0	0	0	01	1	Yes	2-3 times a week	1 time a week	Never	Never	12	0	0	12
1114	1	0	16	0	Mild	39	CD4<200	0	New HIV+	144730	5.16055856210756	0	Not Suppressed	40	0	1	0	Fair	1	Alcohol use	40.0328542094456	Subdistrict	Married/cohabitating	Work full-time	0	0	0	02	2	No	2-3 times a month	Never	Never	Never	0	0	0	0
1115	1	0	20	0	Mild	62	CD4<200	1	Know HIV+/On ART	3164	3.50023647482564	0	Not Suppressed	90	1	1	0	Poor	1	Alcohol use	32.5311430527036	Subdistrict	Married/cohabitating	Unemployed/other	0	0	0	02	1	Don't know	2-3 times a week	Never	Never	Never	0	0	0	0
1115	1	0	20	0	Mild	62	CD4<200	1	Know HIV+/On ART	3164	3.50023647482564	0	Not Suppressed	90	1	1	0	Poor	1	Alcohol use	32.5311430527036	Subdistrict	Married/cohabitating	Unemployed/other	0	0	0	03	2	Yes	2-3 times a week	2-3 times a month	2-3 times a week	Less than 1 time a month	7.5	30	1.5	39
1122	2	6	34	1	Severe	655	CD4>=500	1	Know HIV+/On ART	NA	NA	NA	NA	90	0	0	0	Poor	0	Alcohol use	28.4106776180698	Control	Single	Unemployed/other	0	0	0	02	1	Yes	Less than 1 time a month	Never	Never	Never	0	0	0	0
1122	1	0	37	1	Severe	656	CD4>=500	1	Know HIV+/On ART	41	1.61278385671974	1	Virally Suppressed	50	0	1	1	Fair	1	Alcohol use	28.4106776180698	Control	Single	Unemployed/other	0	0	0	02	1	No	2-3 times a week	Less than 1 time a month	2-3 times a week	2-3 times a week	1.5	30	30	61.5
1126	1	0	21	0	Mild	251	200<=CD4<500	0	New HIV+	51530	4.71206014246108	0	Not Suppressed	6	0	1	0	Fair	0	No alcohol use	40.3175906913073	Control	Single	Work part-time	0	0	0	01	1	Don't know	2-3 times a month	2-3 times a month	Never	Never	7.5	0	0	7.5
1130	2	6	30	1	Severe	121	CD4<200	0	New HIV+	9230	3.96520170102591	0	Not Suppressed	90	0	0	1	Fair	1	No alcohol use	38.4722792607803	Control	Married/cohabitating	Work full-time	0	0	0	02	1	Don't know	Less than 1 time a month	Never	Never	Never	0	0	0	0
1130	1	0	24	1	Severe	86	CD4<200	0	New HIV+	935	2.97081161087252	0	Not Suppressed	90	0	1	1	Poor	0	No alcohol use	38.4722792607803	Control	Married/cohabitating	Work full-time	0	0	0	02	1	Don't know	Everyday	2-3 times a month	Never	Never	7.5	0	0	7.5
1130	1	0	24	1	Severe	86	CD4<200	0	New HIV+	935	2.97081161087252	0	Not Suppressed	90	0	1	1	Poor	0	No alcohol use	38.4722792607803	Control	Married/cohabitating	Work full-time	0	0	0	03	2	Don't know	2-3 times a week	Never	Never	Never	0	0	0	0
1153	1	0	20	0	Mild	83	CD4<200	0	New HIV+	66902	4.82543910096634	0	Not Suppressed	90	0	1	0	Fair	0	No alcohol use	33.6591375770021	Subdistrict	Single	Work full-time	0	0	0	01	1	Yes	2-3 times a month	Never	Never	Never	0	0	0	0
1153	1	0	20	0	Mild	83	CD4<200	0	New HIV+	66902	4.82543910096634	0	Not Suppressed	90	0	1	0	Fair	0	No alcohol use	33.6591375770021	Subdistrict	Single	Work full-time	0	0	0	02	2	Don't know	Everyday	Never	Less than 1 time a month	Never	0	1.5	0	1.5
1153	1	0	20	0	Mild	83	CD4<200	0	New HIV+	66902	4.82543910096634	0	Not Suppressed	90	0	1	0	Fair	0	No alcohol use	33.6591375770021	Subdistrict	Single	Work full-time	0	0	0	03	3	Don't know	1 time a week	Never	Less than 1 time a month	Never	0	1.5	0	1.5
1153	1	0	20	0	Mild	83	CD4<200	0	New HIV+	66902	4.82543910096634	0	Not Suppressed	90	0	1	0	Fair	0	No alcohol use	33.6591375770021	Subdistrict	Single	Work full-time	0	0	0	04	4	Yes	2-3 times a month	Never	Never	Never	0	0	0	0
1154	2	6	28	1	Severe	182	CD4<200	0	New HIV+	NA	NA	NA	NA	60	1	1	0	Poor	1	Alcohol use	45.9876796714579	Individual	Married/cohabitating	Work full-time	0	0	0	01	1	No	1 time a week	2-3 times a month	Never	2-3 times a month	7.5	0	7.5	15
1154	1	0	26	1	Severe	102	CD4<200	0	New HIV+	152876	5.18433931088203	0	Not Suppressed	14	1	1	1	Fair	1	Alcohol use	45.9876796714579	Individual	Married/cohabitating	Work full-time	0	0	0	01	1	No	2-3 times a month	Less than 1 time a month	Less than 1 time a month	Never	1.5	1.5	0	3
1154	1	0	26	1	Severe	102	CD4<200	0	New HIV+	152876	5.18433931088203	0	Not Suppressed	14	1	1	1	Fair	1	Alcohol use	45.9876796714579	Individual	Married/cohabitating	Work full-time	0	0	0	02	2	No	2-3 times a month	Less than 1 time a month	Less than 1 time a month	Never	1.5	1.5	0	3
1155	1	0	28	1	Severe	513	CD4>=500	0	New HIV+	1172	3.06892761168207	0	Not Suppressed	90	1	1	0	Poor	0	No alcohol use	40.8651608487337	Control	Single	Work full-time	0	0	0	01	1	Yes	2-3 times a month	2-3 times a month	Never	Never	7.5	0	0	7.5
1155	1	0	28	1	Severe	513	CD4>=500	0	New HIV+	1172	3.06892761168207	0	Not Suppressed	90	1	1	0	Poor	0	No alcohol use	40.8651608487337	Control	Single	Work full-time	0	0	0	02	2	No	2-3 times a month	Never	Never	Never	0	0	0	0
1155	1	0	28	1	Severe	513	CD4>=500	0	New HIV+	1172	3.06892761168207	0	Not Suppressed	90	1	1	0	Poor	0	No alcohol use	40.8651608487337	Control	Single	Work full-time	0	0	0	03	3	No	Less than 1 time a month	Never	Less than 1 time a month	Never	0	1.5	0	1.5
1172	1	0	25	1	Severe	133	CD4<200	0	New HIV+	202831	5.30713433182529	0	Not Suppressed	90	0	1	0	Fair	1	Alcohol use	30.1519507186858	Subdistrict	Single	Work full-time	0	0	0	01	1	Yes	2-3 times a week	Never	2-3 times a week	Never	0	30	0	30
1174	1	0	27	1	Severe	218	200<=CD4<500	0	Know HIV+/No ART	20069	4.30252573296074	0	Not Suppressed	90	1	1	0	Poor	0	No alcohol use	30.0643394934976	Control	Widow/Divorce/Sep	Unemployed/other	0	0	0	01	1	Yes	Everyday	Never	Everyday	Less than 1 time a month	0	90	1.5	91.5
1174	1	0	27	1	Severe	218	200<=CD4<500	0	Know HIV+/No ART	20069	4.30252573296074	0	Not Suppressed	90	1	1	0	Poor	0	No alcohol use	30.0643394934976	Control	Widow/Divorce/Sep	Unemployed/other	0	0	0	02	2	No	2-3 times a week	Never	2-3 times a week	Never	0	30	0	30
1174	1	0	27	1	Severe	218	200<=CD4<500	0	Know HIV+/No ART	20069	4.30252573296074	0	Not Suppressed	90	1	1	0	Poor	0	No alcohol use	30.0643394934976	Control	Widow/Divorce/Sep	Unemployed/other	0	0	0	03	3	No	2-3 times a week	Never	Never	Never	0	0	0	0
1175	1	0	22	0	Mild	95	CD4<200	0	Know HIV+/No ART	438	2.6414741105041	0	Not Suppressed	60	0	1	0	Fair	1	Alcohol use	37.574264202601	Both	Married/cohabitating	Work full-time	0	0	0	01	1	Don't know	2-3 times a week	Never	2-3 times a week	Never	0	30	0	30
1175	1	0	22	0	Mild	95	CD4<200	0	Know HIV+/No ART	438	2.6414741105041	0	Not Suppressed	60	0	1	0	Fair	1	Alcohol use	37.574264202601	Both	Married/cohabitating	Work full-time	0	0	0	02	2	Yes	2-3 times a week	Never	2-3 times a week	Never	0	30	0	30
1179	1	0	27	1	Severe	93	CD4<200	0	New HIV+	74887	4.87440643294273	0	Not Suppressed	30	0	1	0	Poor	1	Alcohol use	36.9171800136893	Individual	Single	Work full-time	0	0	0	01	1	Don't know	2-3 times a month	Never	Less than 1 time a month	Less than 1 time a month	0	1.5	1.5	3
1179	1	0	27	1	Severe	93	CD4<200	0	New HIV+	74887	4.87440643294273	0	Not Suppressed	30	0	1	0	Poor	1	Alcohol use	36.9171800136893	Individual	Single	Work full-time	0	0	0	02	2	Don't know	2-3 times a month	Less than 1 time a month	Less than 1 time a month	Less than 1 time a month	1.5	1.5	1.5	4.5
1180	2	6	22	0	Mild	272	200<=CD4<500	0	New HIV+	NA	NA	NA	NA	9	0	0	0	Fair	0	No alcohol use	42.3436002737851	Both	Married/cohabitating	Work full-time	0	0	0	02	1	Yes	2-3 times a month	Never	Never	Never	0	0	0	0
1180	1	0	16	0	Mild	168	CD4<200	0	New HIV+	9450	3.97543180850926	0	Not Suppressed	60	0	1	0	Fair	0	No alcohol use	42.3436002737851	Both	Married/cohabitating	Work full-time	0	0	0	01	1	Yes	Less than 1 time a month	Never	Less than 1 time a month	Less than 1 time a month	0	1.5	1.5	3
1180	1	0	16	0	Mild	168	CD4<200	0	New HIV+	9450	3.97543180850926	0	Not Suppressed	60	0	1	0	Fair	0	No alcohol use	42.3436002737851	Both	Married/cohabitating	Work full-time	0	0	0	02	2	No	2-3 times a month	Never	Never	Never	0	0	0	0
1180	1	0	16	0	Mild	168	CD4<200	0	New HIV+	9450	3.97543180850926	0	Not Suppressed	60	0	1	0	Fair	0	No alcohol use	42.3436002737851	Both	Married/cohabitating	Work full-time	0	0	0	03	3	Don't know	Less than 1 time a month	Never	Never	Never	0	0	0	0
1183	1	0	14	0	None	116	CD4<200	0	New HIV+	152390	5.18295646905535	0	Not Suppressed	90	0	1	0	Fair	1	Alcohol use	25.8343600273785	Both	Single	Work full-time	0	0	0	02	1	Don't know	Everyday	Never	2-3 times a week	Never	0	30	0	30
1183	1	0	14	0	None	116	CD4<200	0	New HIV+	152390	5.18295646905535	0	Not Suppressed	90	0	1	0	Fair	1	Alcohol use	25.8343600273785	Both	Single	Work full-time	0	0	0	03	2	No	2-3 times a week	Never	2-3 times a week	Never	0	30	0	30
1183	1	0	14	0	None	116	CD4<200	0	New HIV+	152390	5.18295646905535	0	Not Suppressed	90	0	1	0	Fair	1	Alcohol use	25.8343600273785	Both	Single	Work full-time	0	0	0	04	3	No	2-3 times a week	Never	Never	Never	0	0	0	0
1183	2	6	25	1	Severe	115	CD4<200	0	New HIV+	160779	5.2062293231456	0	Not Suppressed	90	0	0	0	Fair	0	Alcohol use	25.8343600273785	Both	Single	Work full-time	0	0	0	01	1	No	1 time a week	Never	Never	Never	0	0	0	0
1183	2	6	25	1	Severe	115	CD4<200	0	New HIV+	160779	5.2062293231456	0	Not Suppressed	90	0	0	0	Fair	0	Alcohol use	25.8343600273785	Both	Single	Work full-time	0	0	0	02	2	Yes	Everyday	Never	Never	Never	0	0	0	0
1183	2	6	25	1	Severe	115	CD4<200	0	New HIV+	160779	5.2062293231456	0	Not Suppressed	90	0	0	0	Fair	0	Alcohol use	25.8343600273785	Both	Single	Work full-time	0	0	0	03	3	Yes	2-3 times a week	Never	Never	Never	0	0	0	0
1196	1	0	25	1	Severe	358	200<=CD4<500	0	New HIV+	56705	4.75362135477776	0	Not Suppressed	90	0	1	0	Fair	1	Alcohol use	39.7371663244353	Individual	Widow/Divorce/Sep	Work full-time	0	0	0	01	1	No	Everyday	2-3 times a month	2-3 times a week	Never	7.5	30	0	37.5
1196	1	0	25	1	Severe	358	200<=CD4<500	0	New HIV+	56705	4.75362135477776	0	Not Suppressed	90	0	1	0	Fair	1	Alcohol use	39.7371663244353	Individual	Widow/Divorce/Sep	Work full-time	0	0	0	02	2	No	1 time a week	Never	Never	Never	0	0	0	0
1196	1	0	25	1	Severe	358	200<=CD4<500	0	New HIV+	56705	4.75362135477776	0	Not Suppressed	90	0	1	0	Fair	1	Alcohol use	39.7371663244353	Individual	Widow/Divorce/Sep	Work full-time	0	0	0	03	3	No	1 time a week	Never	Never	Never	0	0	0	0
1198	1	0	12	0	None	306	200<=CD4<500	0	New HIV+	78300	4.89376176205794	0	Not Suppressed	3	0	1	0	Good or very good	1	Alcohol use	32.2765229295003	Individual	Single	Work full-time	0	0	0	01	1	Don't know	Less than 1 time a month	Never	Less than 1 time a month	Never	0	1.5	0	1.5
1198	1	0	12	0	None	306	200<=CD4<500	0	New HIV+	78300	4.89376176205794	0	Not Suppressed	3	0	1	0	Good or very good	1	Alcohol use	32.2765229295003	Individual	Single	Work full-time	0	0	0	02	2	Don't know	Less than 1 time a month	Never	Never	Never	0	0	0	0
1198	2	6	29	1	Severe	91	CD4<200	0	New HIV+	50840	4.70620554188197	0	Not Suppressed	10	0	0	0	Poor	1	Alcohol use	32.2765229295003	Individual	Single	Work full-time	0	0	0	03	1	Yes	Less than 1 time a month	Never	Never	Never	0	0	0	0
1210	2	6	41	1	Severe	142	CD4<200	1	New HIV+	63264	4.80115664763358	0	Not Suppressed	31	0	0	0	Poor	0	Alcohol use	41.6728268309377	Both	Widow/Divorce/Sep	Work part-time	0	0	0	03	1	No	1 time a week	Never	Never	Never	0	0	0	0
1210	1	0	22	0	Mild	243	200<=CD4<500	0	New HIV+	139057	5.1431928557306	0	Not Suppressed	90	0	0	0	Poor	1	Alcohol use	41.6728268309377	Both	Widow/Divorce/Sep	Work part-time	0	0	0	01	1	Don't know	Less than 1 time a month	Never	Never	Never	0	0	0	0
1210	1	0	22	0	Mild	243	200<=CD4<500	0	New HIV+	139057	5.1431928557306	0	Not Suppressed	90	0	0	0	Poor	1	Alcohol use	41.6728268309377	Both	Widow/Divorce/Sep	Work part-time	0	0	0	02	2	Don't know	Less than 1 time a month	Never	Never	Never	0	0	0	0
1212	1	0	36	1	Severe	454	200<=CD4<500	0	New HIV+	32755	4.51527760376796	0	Not Suppressed	4	0	0	0	Fair	0	No alcohol use	41.7850787132101	Both	Married/cohabitating	Work full-time	0	0	0	01	1	Yes	Less than 1 time a month	Never	Never	Never	0	0	0	0
1223	1	0	11	0	None	381	200<=CD4<500	0	New HIV+	13400	4.12710479836481	0	Not Suppressed	90	0	1	0	Fair	1	Alcohol use	50.4804928131417	Both	Married/cohabitating	Work full-time	0	0	0	01	1	No	Everyday	Never	Never	Never	0	0	0	0
1223	1	0	11	0	None	381	200<=CD4<500	0	New HIV+	13400	4.12710479836481	0	Not Suppressed	90	0	1	0	Fair	1	Alcohol use	50.4804928131417	Both	Married/cohabitating	Work full-time	0	0	0	02	2	No	2-3 times a week	Never	Never	Never	0	0	0	0
1227	2	6	16	0	Mild	75	CD4<200	0	New HIV+	27856	4.44491875377326	0	Not Suppressed	2	0	0	1	Fair	1	Alcohol use	47.8658453114305	Both	Married/cohabitating	Work part-time	0	0	0	01	1	No	Less than 1 time a month	Never	Never	Never	0	0	0	0
1227	1	0	17	0	Mild	310	200<=CD4<500	0	New HIV+	36600	4.56348108539441	0	Not Suppressed	90	0	0	1	Good or very good	1	Alcohol use	47.8658453114305	Both	Married/cohabitating	Work part-time	0	0	0	02	1	Don't know	Everyday	Never	Never	Never	0	0	0	0
1227	1	0	17	0	Mild	310	200<=CD4<500	0	New HIV+	36600	4.56348108539441	0	Not Suppressed	90	0	0	1	Good or very good	1	Alcohol use	47.8658453114305	Both	Married/cohabitating	Work part-time	0	0	0	03	2	No	1 time a week	Never	Never	Never	0	0	0	0
1227	1	0	17	0	Mild	310	200<=CD4<500	0	New HIV+	36600	4.56348108539441	0	Not Suppressed	90	0	0	1	Good or very good	1	Alcohol use	47.8658453114305	Both	Married/cohabitating	Work part-time	0	0	0	04	3	No	1 time a week	Never	Never	Never	0	0	0	0
1233	1	0	26	1	Severe	359	200<=CD4<500	1	Know HIV+/On ART	1	0	1	Virally Suppressed	90	0	1	0	Fair	0	No alcohol use	33.7631759069131	Subdistrict	Single	Work full-time	0	0	0	01	1	Yes	2-3 times a week	Less than 1 time a month	2-3 times a week	Never	1.5	30	0	31.5
1242	1	0	12	0	None	630	CD4>=500	0	New HIV+	57	1.75587485567249	1	Virally Suppressed	10	0	1	1	Fair	1	Alcohol use	29.927446954141	Subdistrict	Married/cohabitating	Work full-time	0	0	0	01	1	Don't know	Less than 1 time a month	Less than 1 time a month	Never	Never	1.5	0	0	1.5
1244	1	0	25	1	Severe	312	200<=CD4<500	0	New HIV+	143000	5.15533603746506	0	Not Suppressed	90	0	1	0	Fair	0	No alcohol use	36.2518822724162	Subdistrict	Married/cohabitating	Work full-time	0	0	0	01	1	Don't know	1 time a week	2-3 times a month	Never	Less than 1 time a month	7.5	0	1.5	9
1244	1	0	25	1	Severe	312	200<=CD4<500	0	New HIV+	143000	5.15533603746506	0	Not Suppressed	90	0	1	0	Fair	0	No alcohol use	36.2518822724162	Subdistrict	Married/cohabitating	Work full-time	0	0	0	02	2	Don't know	Less than 1 time a month	2-3 times a month	Never	Less than 1 time a month	7.5	0	1.5	9
1244	1	0	25	1	Severe	312	200<=CD4<500	0	New HIV+	143000	5.15533603746506	0	Not Suppressed	90	0	1	0	Fair	0	No alcohol use	36.2518822724162	Subdistrict	Married/cohabitating	Work full-time	0	0	0	03	3	Don't know	2-3 times a month	2-3 times a month	Less than 1 time a month	Less than 1 time a month	7.5	1.5	1.5	10.5
1246	1	0	20	0	Mild	403	200<=CD4<500	0	New HIV+	28	1.44715803134222	1	Virally Suppressed	90	0	1	0	Poor	0	No alcohol use	45.6673511293634	Subdistrict	Married/cohabitating	Work full-time	0	0	0	01	1	Don't know	2-3 times a week	1 time a week	Less than 1 time a month	Never	12	1.5	0	13.5
1250	1	0	14	0	None	559	CD4>=500	0	New HIV+	5430	3.73479982958885	0	Not Suppressed	21	0	0	0	Poor	1	Alcohol use	44	Subdistrict	Single	Work full-time	0	0	0	03	1	Don't know	Less than 1 time a month	Never	Never	Never	0	0	0	0
1251	1	0	15	0	None	476	200<=CD4<500	0	New HIV+	81	1.90848501887865	1	Virally Suppressed	30	0	1	1	Fair	1	Alcohol use	25.7905544147844	Both	Widow/Divorce/Sep	Work full-time	0	0	0	01	1	Don't know	2-3 times a month	Never	2-3 times a month	Never	0	7.5	0	7.5
1251	1	0	15	0	None	476	200<=CD4<500	0	New HIV+	81	1.90848501887865	1	Virally Suppressed	30	0	1	1	Fair	1	Alcohol use	25.7905544147844	Both	Widow/Divorce/Sep	Work full-time	0	0	0	02	2	Don't know	Less than 1 time a month	Never	Never	Never	0	0	0	0
1259	1	0	36	1	Severe	62	CD4<200	0	New HIV+	44833	4.6515978006515	0	Not Suppressed	90	1	1	0	Poor	0	No alcohol use	38.9650924024641	Subdistrict	Married/cohabitating	Work full-time	0	0	0	03	1	Yes	2-3 times a week	1 time a week	1 time a week	2-3 times a month	12	12	7.5	31.5
1259	1	0	36	1	Severe	62	CD4<200	0	New HIV+	44833	4.6515978006515	0	Not Suppressed	90	1	1	0	Poor	0	No alcohol use	38.9650924024641	Subdistrict	Married/cohabitating	Work full-time	0	0	0	04	2	Yes	2-3 times a week	1 time a week	2-3 times a month	Less than 1 time a month	12	7.5	1.5	21
1260	1	0	36	1	Severe	126	CD4<200	0	New HIV+	18841	4.2751039495692	0	Not Suppressed	10	0	1	0	Fair	0	No alcohol use	35.9780971937029	Both	Married/cohabitating	Work full-time	0	0	0	01	1	Yes	2-3 times a month	Less than 1 time a month	Less than 1 time a month	Never	1.5	1.5	0	3
1261	1	0	21	0	Mild	95	CD4<200	0	New HIV+	1070	3.02938377768521	0	Not Suppressed	11	0	1	1	Fair	1	Alcohol use	41.347022587269	Both	Married/cohabitating	Work full-time	0	0	0	04	1	Yes	Less than 1 time a month	Never	Never	Never	0	0	0	0
1261	1	0	21	0	Mild	95	CD4<200	0	New HIV+	1070	3.02938377768521	0	Not Suppressed	11	0	1	1	Fair	1	Alcohol use	41.347022587269	Both	Married/cohabitating	Work full-time	0	0	0	05	2	Yes	Less than 1 time a month	Never	Never	Never	0	0	0	0
1265	1	0	35	1	Severe	114	CD4<200	0	New HIV+	99900	4.99956548822598	0	Not Suppressed	80	0	1	0	Poor	1	Alcohol use	39.2279260780287	Both	Married/cohabitating	Work full-time	0	0	0	01	1	Yes	Less than 1 time a month	Never	Less than 1 time a month	Never	0	1.5	0	1.5
1265	1	0	35	1	Severe	114	CD4<200	0	New HIV+	99900	4.99956548822598	0	Not Suppressed	80	0	1	0	Poor	1	Alcohol use	39.2279260780287	Both	Married/cohabitating	Work full-time	0	0	0	02	2	Yes	Less than 1 time a month	Never	Less than 1 time a month	Never	0	1.5	0	1.5
1265	1	0	35	1	Severe	114	CD4<200	0	New HIV+	99900	4.99956548822598	0	Not Suppressed	80	0	1	0	Poor	1	Alcohol use	39.2279260780287	Both	Married/cohabitating	Work full-time	0	0	0	03	3	Yes	Less than 1 time a month	Never	Less than 1 time a month	Never	0	1.5	0	1.5
1265	1	0	35	1	Severe	114	CD4<200	0	New HIV+	99900	4.99956548822598	0	Not Suppressed	80	0	1	0	Poor	1	Alcohol use	39.2279260780287	Both	Married/cohabitating	Work full-time	0	0	0	04	4	Yes	Less than 1 time a month	Never	Never	Never	0	0	0	0
1273	1	0	42	1	Severe	7	CD4<200	0	New HIV+	158000	5.19865708695442	0	Not Suppressed	2	0	0	1	Poor	1	Alcohol use	28.7748117727584	Subdistrict	Married/cohabitating	Unemployed/other	0	0	0	02	1	No	Less than 1 time a month	Never	Never	Never	0	0	0	0
1273	1	0	42	1	Severe	7	CD4<200	0	New HIV+	158000	5.19865708695442	0	Not Suppressed	2	0	0	1	Poor	1	Alcohol use	28.7748117727584	Subdistrict	Married/cohabitating	Unemployed/other	0	0	0	03	2	No	Less than 1 time a month	Never	Never	Never	0	0	0	0
1274	1	0	23	1	Severe	448	200<=CD4<500	0	New HIV+	27410	4.4379090355395	0	Not Suppressed	20	0	1	0	Poor	1	Alcohol use	52.5229295003422	Subdistrict	Married/cohabitating	Work part-time	0	0	0	01	1	No	2-3 times a month	Less than 1 time a month	Less than 1 time a month	Never	1.5	1.5	0	3
1274	1	0	23	1	Severe	448	200<=CD4<500	0	New HIV+	27410	4.4379090355395	0	Not Suppressed	20	0	1	0	Poor	1	Alcohol use	52.5229295003422	Subdistrict	Married/cohabitating	Work part-time	0	0	0	02	2	No	Less than 1 time a month	Less than 1 time a month	Less than 1 time a month	Never	1.5	1.5	0	3
1274	1	0	23	1	Severe	448	200<=CD4<500	0	New HIV+	27410	4.4379090355395	0	Not Suppressed	20	0	1	0	Poor	1	Alcohol use	52.5229295003422	Subdistrict	Married/cohabitating	Work part-time	0	0	0	03	3	Don't know	Less than 1 time a month	Less than 1 time a month	Never	Never	1.5	0	0	1.5
1275	1	0	13	0	None	209	200<=CD4<500	0	New HIV+	5150	3.71180722904119	0	Not Suppressed	90	0	1	0	Fair	0	No alcohol use	50.0807665982204	Subdistrict	Married/cohabitating	Work full-time	0	0	0	01	1	No	Everyday	Everyday	2-3 times a month	Never	90	7.5	0	97.5
1275	2	6	38	1	Severe	NA	NA	0	New HIV+	NA	NA	NA	NA	90	0	1	0	Poor	0	No alcohol use	50.0807665982204	Subdistrict	Married/cohabitating	Work full-time	0	0	0	01	1	Yes	Everyday	2-3 times a week	2-3 times a week	1 time a week	30	30	12	72
1276	1	0	3	0	None	197	CD4<200	0	New HIV+	216889	5.33623752637822	0	Not Suppressed	3	0	0	1	Fair	1	Alcohol use	24.1013004791239	Both	Married/cohabitating	Work full-time	0	0	0	01	1	Yes	Less than 1 time a month	Never	Never	Never	0	0	0	0
1284	1	0	7	0	None	59	CD4<200	0	New HIV+	80300	4.90471554527868	0	Not Suppressed	90	0	1	1	Fair	1	Alcohol use	23.6221765913758	Subdistrict	Single	Work full-time	0	0	0	01	1	Don't know	Everyday	Everyday	Everyday	Never	90	90	0	180
1284	1	0	7	0	None	59	CD4<200	0	New HIV+	80300	4.90471554527868	0	Not Suppressed	90	0	1	1	Fair	1	Alcohol use	23.6221765913758	Subdistrict	Single	Work full-time	0	0	0	05	2	No	2-3 times a week	2-3 times a week	2-3 times a week	Never	30	30	0	60
1284	1	0	7	0	None	59	CD4<200	0	New HIV+	80300	4.90471554527868	0	Not Suppressed	90	0	1	1	Fair	1	Alcohol use	23.6221765913758	Subdistrict	Single	Work full-time	0	0	0	04	3	Yes	2-3 times a week	Never	Never	Never	0	0	0	0
1284	1	0	7	0	None	59	CD4<200	0	New HIV+	80300	4.90471554527868	0	Not Suppressed	90	0	1	1	Fair	1	Alcohol use	23.6221765913758	Subdistrict	Single	Work full-time	0	0	0	02	4	Don't know	Less than 1 time a month	Less than 1 time a month	Less than 1 time a month	Never	1.5	1.5	0	3
1284	1	0	7	0	None	59	CD4<200	0	New HIV+	80300	4.90471554527868	0	Not Suppressed	90	0	1	1	Fair	1	Alcohol use	23.6221765913758	Subdistrict	Single	Work full-time	0	0	0	03	5	No	2-3 times a week	Never	2-3 times a week	Never	0	30	0	30
1286	2	6	43	1	Severe	57	CD4<200	0	New HIV+	2670	3.42651126136458	0	Not Suppressed	90	0	1	0	Poor	0	Alcohol use	42.3189596167009	Subdistrict	Married/cohabitating	Work full-time	0	0	0	01	1	Yes	Less than 1 time a month	Less than 1 time a month	Never	Never	1.5	0	0	1.5
1286	1	0	18	0	Mild	59	CD4<200	0	New HIV+	22	1.34242268082221	1	Virally Suppressed	70	0	1	0	Fair	1	Alcohol use	42.3189596167009	Subdistrict	Married/cohabitating	Work full-time	0	0	0	01	1	Don't know	Less than 1 time a month	Never	Less than 1 time a month	Never	0	1.5	0	1.5
1287	1	0	25	1	Severe	319	200<=CD4<500	0	New HIV+	16617	4.22055261986635	0	Not Suppressed	30	1	0	0	Fair	0	No alcohol use	40.1587953456537	Both	Single	Work part-time	0	0	0	02	1	Don't know	Less than 1 time a month	Never	Never	Never	0	0	0	0
1292	1	0	34	1	Severe	203	200<=CD4<500	0	New HIV+	127328	5.10492391746629	0	Not Suppressed	30	0	0	1	Poor	1	Alcohol use	29.9301848049281	Subdistrict	Married/cohabitating	Work full-time	0	0	0	02	1	Yes	2-3 times a month	Never	Never	Never	0	0	0	0
1293	1	0	31	1	Severe	117	CD4<200	0	Know HIV+/No ART	47429	4.67604396801978	0	Not Suppressed	90	0	1	0	Fair	0	No alcohol use	32.9774127310062	Both	Single	Work full-time	0	0	0	01	1	Yes	Less than 1 time a month	Never	Less than 1 time a month	Never	0	1.5	0	1.5
1293	1	0	31	1	Severe	117	CD4<200	0	Know HIV+/No ART	47429	4.67604396801978	0	Not Suppressed	90	0	1	0	Fair	0	No alcohol use	32.9774127310062	Both	Single	Work full-time	0	0	0	02	2	Yes	2-3 times a month	Never	2-3 times a month	Never	0	7.5	0	7.5
1293	1	0	31	1	Severe	117	CD4<200	0	Know HIV+/No ART	47429	4.67604396801978	0	Not Suppressed	90	0	1	0	Fair	0	No alcohol use	32.9774127310062	Both	Single	Work full-time	0	0	0	03	3	No	Less than 1 time a month	Never	Less than 1 time a month	Never	0	1.5	0	1.5
1295	1	0	23	1	Severe	76	CD4<200	1	Know HIV+/On ART	471	2.6730209071289	0	Not Suppressed	90	1	1	0	Poor	1	Alcohol use	46.7405886379192	Both	Single	Work part-time	0	0	0	01	1	Don't know	1 time a week	1 time a week	Never	Never	12	0	0	12
1295	1	0	23	1	Severe	76	CD4<200	1	Know HIV+/On ART	471	2.6730209071289	0	Not Suppressed	90	1	1	0	Poor	1	Alcohol use	46.7405886379192	Both	Single	Work part-time	0	0	0	02	2	Don't know	1 time a week	1 time a week	Never	Never	12	0	0	12
1295	1	0	23	1	Severe	76	CD4<200	1	Know HIV+/On ART	471	2.6730209071289	0	Not Suppressed	90	1	1	0	Poor	1	Alcohol use	46.7405886379192	Both	Single	Work part-time	0	0	0	03	3	Don't know	2-3 times a month	1 time a week	Less than 1 time a month	Never	12	1.5	0	13.5
1296	1	0	19	0	Mild	90	CD4<200	0	New HIV+	257000	5.40993312333129	0	Not Suppressed	15	0	1	0	Poor	1	Alcohol use	46.9623545516769	Subdistrict	Widow/Divorce/Sep	Unemployed/other	0	0	0	01	1	Yes	2-3 times a month	Less than 1 time a month	2-3 times a month	Never	1.5	7.5	0	9
1296	1	0	19	0	Mild	90	CD4<200	0	New HIV+	257000	5.40993312333129	0	Not Suppressed	15	0	1	0	Poor	1	Alcohol use	46.9623545516769	Subdistrict	Widow/Divorce/Sep	Unemployed/other	0	0	0	02	2	Don't know	Less than 1 time a month	Never	Less than 1 time a month	Never	0	1.5	0	1.5
1296	2	6	27	1	Severe	205	200<=CD4<500	1	New HIV+	602	2.77959649125782	0	Not Suppressed	20	0	1	0	Poor	1	Alcohol use	46.9623545516769	Subdistrict	Widow/Divorce/Sep	Unemployed/other	0	0	0	01	1	Don't know	Less than 1 time a month	Less than 1 time a month	Never	Never	1.5	0	0	1.5
1296	2	6	27	1	Severe	205	200<=CD4<500	1	New HIV+	602	2.77959649125782	0	Not Suppressed	20	0	1	0	Poor	1	Alcohol use	46.9623545516769	Subdistrict	Widow/Divorce/Sep	Unemployed/other	0	0	0	02	2	No	Less than 1 time a month	Never	Never	Never	0	0	0	0
1296	2	6	27	1	Severe	205	200<=CD4<500	1	New HIV+	602	2.77959649125782	0	Not Suppressed	20	0	1	0	Poor	1	Alcohol use	46.9623545516769	Subdistrict	Widow/Divorce/Sep	Unemployed/other	0	0	0	03	3	Don't know	Less than 1 time a month	Less than 1 time a month	Never	Never	1.5	0	0	1.5
1297	1	0	17	0	Mild	294	200<=CD4<500	1	Know HIV+/On ART	1	0	1	Virally Suppressed	30	0	1	0	Poor	0	No alcohol use	42.6639288158795	Subdistrict	Single	Work part-time	0	0	0	01	1	Don't know	Less than 1 time a month	Never	Never	Less than 1 time a month	0	0	1.5	1.5
1303	1	0	10	0	None	154	CD4<200	0	New HIV+	395845	5.59752516364702	0	Not Suppressed	80	0	1	0	Good or very good	1	Alcohol use	24.0191649555099	Both	Single	Unemployed/other	0	0	0	02	1	Yes	2-3 times a month	Never	2-3 times a month	Never	0	7.5	0	7.5
1303	1	0	10	0	None	154	CD4<200	0	New HIV+	395845	5.59752516364702	0	Not Suppressed	80	0	1	0	Good or very good	1	Alcohol use	24.0191649555099	Both	Single	Unemployed/other	0	0	0	03	2	No	2-3 times a week	Never	2-3 times a week	Never	0	30	0	30
1304	1	0	7	0	None	114	CD4<200	0	New HIV+	1	0	1	Virally Suppressed	30	0	1	0	Good or very good	1	Alcohol use	46.2505133470226	Subdistrict	Widow/Divorce/Sep	Work full-time	0	0	0	01	1	Don't know	2-3 times a week	Less than 1 time a month	1 time a week	Never	1.5	12	0	13.5
1304	1	0	7	0	None	114	CD4<200	0	New HIV+	1	0	1	Virally Suppressed	30	0	1	0	Good or very good	1	Alcohol use	46.2505133470226	Subdistrict	Widow/Divorce/Sep	Work full-time	0	0	0	02	2	Don't know	1 time a week	Less than 1 time a month	Less than 1 time a month	Never	1.5	1.5	0	3
1304	2	6	6	0	None	147	CD4<200	1	New HIV+	917	2.96236933567002	0	Not Suppressed	10	0	0	0	Good or very good	0	Alcohol use	46.2505133470226	Subdistrict	Widow/Divorce/Sep	Work full-time	0	0	0	01	1	Yes	2-3 times a month	Never	Never	Never	0	0	0	0
1309	1	0	22	0	Mild	245	200<=CD4<500	0	New HIV+	20513	4.31202918002554	0	Not Suppressed	70	0	1	0	Poor	0	No alcohol use	28.3887748117728	Both	Married/cohabitating	Work part-time	0	0	0	01	1	Don't know	2-3 times a week	Less than 1 time a month	Never	Never	1.5	0	0	1.5
1311	1	0	25	1	Severe	483	200<=CD4<500	0	New HIV+	31924	4.50411730213643	0	Not Suppressed	90	0	1	0	Fair	1	Alcohol use	28.8651608487337	Both	Single	Work full-time	0	0	0	01	1	Don't know	2-3 times a week	Never	2-3 times a week	Less than 1 time a month	0	30	1.5	31.5
1311	1	0	25	1	Severe	483	200<=CD4<500	0	New HIV+	31924	4.50411730213643	0	Not Suppressed	90	0	1	0	Fair	1	Alcohol use	28.8651608487337	Both	Single	Work full-time	0	0	0	02	2	Don't know	2-3 times a week	2-3 times a month	2-3 times a week	Less than 1 time a month	7.5	30	1.5	39
1321	1	0	37	1	Severe	575	CD4>=500	0	New HIV+	1	0	1	Virally Suppressed	10	0	1	1	Fair	1	Alcohol use	35.6878850102669	Both	Married/cohabitating	Work full-time	0	0	0	01	1	Yes	2-3 times a month	Never	2-3 times a month	Less than 1 time a month	0	7.5	1.5	9
1324	1	0	17	0	Mild	259	200<=CD4<500	0	New HIV+	23810	4.37675939540488	0	Not Suppressed	90	0	1	1	Fair	1	Alcohol use	32.9144421629021	Subdistrict	Single	Work full-time	0	0	0	01	1	Yes	2-3 times a week	Less than 1 time a month	2-3 times a week	Less than 1 time a month	1.5	30	1.5	33
1324	1	0	17	0	Mild	259	200<=CD4<500	0	New HIV+	23810	4.37675939540488	0	Not Suppressed	90	0	1	1	Fair	1	Alcohol use	32.9144421629021	Subdistrict	Single	Work full-time	0	0	0	02	2	Don't know	Less than 1 time a month	Never	Less than 1 time a month	Less than 1 time a month	0	1.5	1.5	3
1326	1	0	36	1	Severe	92	CD4<200	1	Know HIV+/On ART	1	0	1	Virally Suppressed	25	1	1	0	Fair	1	Alcohol use	39.4798083504449	Subdistrict	Single	Work full-time	0	0	0	03	1	Don't know	1 time a week	Never	1 time a week	Never	0	12	0	12
1326	1	0	36	1	Severe	92	CD4<200	1	Know HIV+/On ART	1	0	1	Virally Suppressed	25	1	1	0	Fair	1	Alcohol use	39.4798083504449	Subdistrict	Single	Work full-time	0	0	0	04	2	Don't know	2-3 times a month	Never	2-3 times a month	Never	0	7.5	0	7.5
1340	1	0	25	1	Severe	321	200<=CD4<500	0	New HIV+	345837	5.53887145520806	0	Not Suppressed	20	0	1	0	Fair	1	Alcohol use	40.0465434633812	Subdistrict	Married/cohabitating	Work full-time	0	0	0	01	1	Don't know	Less than 1 time a month	Never	Less than 1 time a month	Never	0	1.5	0	1.5
1341	1	0	8	0	None	539	CD4>=500	0	New HIV+	44341	4.64680548331128	0	Not Suppressed	70	0	0	0	Good or very good	1	Alcohol use	40	Subdistrict	Married/cohabitating	Work part-time	0	0	0	01	1	Don't know	2-3 times a week	Never	Never	Never	0	0	0	0
1341	2	6	13	0	None	566	CD4>=500	0	New HIV+	NA	NA	NA	NA	5	0	0	0	Fair	1	Alcohol use	40	Subdistrict	Married/cohabitating	Work part-time	0	0	0	02	1	Yes	2-3 times a month	Never	Never	Never	0	0	0	0
1341	2	6	13	0	None	566	CD4>=500	0	New HIV+	NA	NA	NA	NA	5	0	0	0	Fair	1	Alcohol use	40	Subdistrict	Married/cohabitating	Work part-time	0	0	0	03	2	Don't know	2-3 times a month	Never	Never	Never	0	0	0	0
1341	2	6	13	0	None	566	CD4>=500	0	New HIV+	NA	NA	NA	NA	5	0	0	0	Fair	1	Alcohol use	40	Subdistrict	Married/cohabitating	Work part-time	0	0	0	04	3	Don't know	2-3 times a month	Never	Never	Never	0	0	0	0
1354	1	0	13	0	None	254	200<=CD4<500	0	New HIV+	139	2.14301480025409	1	Virally Suppressed	30	0	1	0	Fair	1	Alcohol use	28.9500342231348	Both	Married/cohabitating	Work full-time	0	0	0	02	1	No	2-3 times a week	2-3 times a month	2-3 times a month	Never	7.5	7.5	0	15
1359	2	6	18	0	Mild	436	200<=CD4<500	0	New HIV+	NA	NA	NA	NA	30	0	0	0	Poor	0	Alcohol use	42.113620807666	Individual	Married/cohabitating	Work full-time	0	0	0	02	1	No	1 time a week	Never	Never	Never	0	0	0	0
1364	1	0	16	0	Mild	170	CD4<200	0	New HIV+	1	0	1	Virally Suppressed	15	0	1	0	Fair	1	Alcohol use	33.8261464750171	Control	Married/cohabitating	Work full-time	0	0	0	01	1	Don't know	2-3 times a month	Never	Less than 1 time a month	Less than 1 time a month	0	1.5	1.5	3
1364	1	0	16	0	Mild	170	CD4<200	0	New HIV+	1	0	1	Virally Suppressed	15	0	1	0	Fair	1	Alcohol use	33.8261464750171	Control	Married/cohabitating	Work full-time	0	0	0	02	2	Don't know	Less than 1 time a month	Never	Less than 1 time a month	Less than 1 time a month	0	1.5	1.5	3
1369	2	6	23	1	Severe	167	CD4<200	0	New HIV+	129313	5.11164218725057	0	Not Suppressed	3	0	0	0	Fair	1	No alcohol use	42.7707049965777	Individual	Widow/Divorce/Sep	Work part-time	0	0	0	01	1	No	Less than 1 time a month	Never	Never	Never	0	0	0	0
1369	1	0	30	1	Severe	166	CD4<200	0	New HIV+	28736	4.45842631498721	0	Not Suppressed	81	0	0	0	Good or very good	0	No alcohol use	42.7707049965777	Individual	Widow/Divorce/Sep	Work part-time	0	0	0	01	1	Yes	1 time a week	Never	Never	Never	0	0	0	0
1373	1	0	24	1	Severe	152	CD4<200	0	New HIV+	748000	5.87390159786446	0	Not Suppressed	87	0	1	0	Poor	1	Alcohol use	40.1560574948665	Control	Single	Unemployed/other	0	0	0	05	1	Don't know	2-3 times a month	2-3 times a month	Never	Never	7.5	0	0	7.5
1373	1	0	24	1	Severe	152	CD4<200	0	New HIV+	748000	5.87390159786446	0	Not Suppressed	87	0	1	0	Poor	1	Alcohol use	40.1560574948665	Control	Single	Unemployed/other	0	0	0	06	2	Don't know	2-3 times a month	2-3 times a month	Never	Never	7.5	0	0	7.5
1373	1	0	24	1	Severe	152	CD4<200	0	New HIV+	748000	5.87390159786446	0	Not Suppressed	87	0	1	0	Poor	1	Alcohol use	40.1560574948665	Control	Single	Unemployed/other	0	0	0	07	3	Yes	Less than 1 time a month	Less than 1 time a month	Never	Never	1.5	0	0	1.5
1376	1	0	17	0	Mild	126	CD4<200	0	New HIV+	21347	4.32933685008742	0	Not Suppressed	60	0	0	0	Good or very good	1	Alcohol use	37.3114305270363	Individual	Married/cohabitating	Work part-time	0	0	0	01	1	Don't know	Less than 1 time a month	Never	Never	Never	0	0	0	0
1378	1	0	4	0	None	243	200<=CD4<500	0	New HIV+	7743	3.88890925926353	0	Not Suppressed	26	0	0	0	Fair	0	No alcohol use	38.798083504449	Individual	Married/cohabitating	Work full-time	0	0	0	03	1	No	2-3 times a month	Never	Never	Never	0	0	0	0
1379	1	0	8	0	None	446	200<=CD4<500	0	New HIV+	2850	3.45484486000851	0	Not Suppressed	60	1	1	1	Fair	1	Alcohol use	30.3983572895277	Control	Married/cohabitating	Work full-time	0	0	0	01	1	Don't know	2-3 times a week	Less than 1 time a month	2-3 times a week	Never	1.5	30	0	31.5
1379	1	0	8	0	None	446	200<=CD4<500	0	New HIV+	2850	3.45484486000851	0	Not Suppressed	60	1	1	1	Fair	1	Alcohol use	30.3983572895277	Control	Married/cohabitating	Work full-time	0	0	0	02	2	Don't know	1 time a week	Less than 1 time a month	1 time a week	Never	1.5	12	0	13.5
1380	1	0	27	1	Severe	54	CD4<200	0	New HIV+	29746	4.47342857360329	0	Not Suppressed	60	0	1	1	Poor	1	Alcohol use	31.5865845311431	Control	Married/cohabitating	Work full-time	0	0	0	01	1	No	2-3 times a week	Never	2-3 times a week	Never	0	30	0	30
1380	1	0	27	1	Severe	54	CD4<200	0	New HIV+	29746	4.47342857360329	0	Not Suppressed	60	0	1	1	Poor	1	Alcohol use	31.5865845311431	Control	Married/cohabitating	Work full-time	0	0	0	02	2	Yes	2-3 times a week	Never	Never	Never	0	0	0	0
1381	1	0	25	1	Severe	50	CD4<200	0	New HIV+	120466	5.08086449009804	0	Not Suppressed	80	0	0	0	Fair	0	No alcohol use	34.3052703627652	Control	Widow/Divorce/Sep	Work part-time	0	0	0	01	1	No	2-3 times a week	Never	Never	Never	0	0	0	0
1381	1	0	25	1	Severe	50	CD4<200	0	New HIV+	120466	5.08086449009804	0	Not Suppressed	80	0	0	0	Fair	0	No alcohol use	34.3052703627652	Control	Widow/Divorce/Sep	Work part-time	0	0	0	02	2	No	1 time a week	Never	Never	Never	0	0	0	0
1381	1	0	25	1	Severe	50	CD4<200	0	New HIV+	120466	5.08086449009804	0	Not Suppressed	80	0	0	0	Fair	0	No alcohol use	34.3052703627652	Control	Widow/Divorce/Sep	Work part-time	0	0	0	03	3	No	2-3 times a month	Never	Never	Never	0	0	0	0
1395	1	0	8	0	None	189	CD4<200	0	New HIV+	135115	5.13070356556986	0	Not Suppressed	7	0	1	0	Fair	1	Alcohol use	26.1711156741958	Subdistrict	Married/cohabitating	Work full-time	0	0	0	04	1	Yes	Less than 1 time a month	Never	Less than 1 time a month	Never	0	1.5	0	1.5
1407	2	6	18	0	Mild	409	200<=CD4<500	0	Know HIV+/No ART	8886	3.94870630890485	0	Not Suppressed	40	0	0	0	Fair	0	No alcohol use	27.9726214921287	Control	Married/cohabitating	Work full-time	0	0	0	01	1	No	2-3 times a month	Never	Never	Never	0	0	0	0
1407	2	6	18	0	Mild	409	200<=CD4<500	0	Know HIV+/No ART	8886	3.94870630890485	0	Not Suppressed	40	0	0	0	Fair	0	No alcohol use	27.9726214921287	Control	Married/cohabitating	Work full-time	0	0	0	02	2	Yes	2-3 times a month	Never	Never	Never	0	0	0	0
1407	1	0	29	1	Severe	461	200<=CD4<500	0	Know HIV+/No ART	21000	4.32221929473392	0	Not Suppressed	5	0	0	1	Fair	0	No alcohol use	27.9726214921287	Control	Married/cohabitating	Work full-time	0	0	0	01	1	Don't know	Less than 1 time a month	Never	Never	Never	0	0	0	0
1407	1	0	29	1	Severe	461	200<=CD4<500	0	Know HIV+/No ART	21000	4.32221929473392	0	Not Suppressed	5	0	0	1	Fair	0	No alcohol use	27.9726214921287	Control	Married/cohabitating	Work full-time	0	0	0	02	2	Yes	Less than 1 time a month	Never	Never	Never	0	0	0	0
1410	1	0	29	1	Severe	170	CD4<200	0	New HIV+	2548	3.40619942366331	0	Not Suppressed	60	0	1	0	Poor	0	No alcohol use	43.0965092402464	Individual	Married/cohabitating	Work full-time	0	0	0	04	1	Don't know	2-3 times a month	Never	Never	Never	0	0	0	0
1410	1	0	29	1	Severe	170	CD4<200	0	New HIV+	2548	3.40619942366331	0	Not Suppressed	60	0	1	0	Poor	0	No alcohol use	43.0965092402464	Individual	Married/cohabitating	Work full-time	0	0	0	01	2	Don't know	2-3 times a week	1 time a week	2-3 times a month	Less than 1 time a month	12	7.5	1.5	21
1410	1	0	29	1	Severe	170	CD4<200	0	New HIV+	2548	3.40619942366331	0	Not Suppressed	60	0	1	0	Poor	0	No alcohol use	43.0965092402464	Individual	Married/cohabitating	Work full-time	0	0	0	03	3	No	2-3 times a month	Less than 1 time a month	Less than 1 time a month	Less than 1 time a month	1.5	1.5	1.5	4.5
1411	1	0	26	1	Severe	505	CD4>=500	0	New HIV+	5364	3.72948876917956	0	Not Suppressed	90	0	1	0	Fair	0	No alcohol use	37.5304585900068	Individual	Widow/Divorce/Sep	Work full-time	0	0	0	01	1	Don't know	2-3 times a week	Less than 1 time a month	Less than 1 time a month	Never	1.5	1.5	0	3
1411	1	0	26	1	Severe	505	CD4>=500	0	New HIV+	5364	3.72948876917956	0	Not Suppressed	90	0	1	0	Fair	0	No alcohol use	37.5304585900068	Individual	Widow/Divorce/Sep	Work full-time	0	0	0	02	2	Don't know	2-3 times a week	2-3 times a month	2-3 times a month	Never	7.5	7.5	0	15
1414	1	0	32	1	Severe	455	200<=CD4<500	1	Know HIV+/On ART	106341	5.02670073997703	0	Not Suppressed	12	0	0	0	Fair	0	No alcohol use	32.3258042436687	Individual	Married/cohabitating	Work full-time	0	0	0	01	1	Yes	2-3 times a month	Never	Never	Never	0	0	0	0
1416	1	0	34	1	Severe	539	CD4>=500	0	New HIV+	30200	4.48000694295715	0	Not Suppressed	90	0	0	0	Poor	1	Alcohol use	35.0280629705681	Both	Married/cohabitating	Work part-time	0	0	0	05	1	Yes	Everyday	Never	Never	Never	0	0	0	0
1417	1	0	28	1	Severe	181	CD4<200	0	Know HIV+/No ART	83900	4.9237619608287	0	Not Suppressed	90	1	1	0	Fair	0	No alcohol use	32.8021902806297	Subdistrict	Single	Unemployed/other	0	0	0	01	1	Yes	2-3 times a week	Less than 1 time a month	Never	Never	1.5	0	0	1.5
1417	1	0	28	1	Severe	181	CD4<200	0	Know HIV+/No ART	83900	4.9237619608287	0	Not Suppressed	90	1	1	0	Fair	0	No alcohol use	32.8021902806297	Subdistrict	Single	Unemployed/other	0	0	0	02	2	Yes	2-3 times a week	Never	Less than 1 time a month	Never	0	1.5	0	1.5
1420	1	0	34	1	Severe	629	CD4>=500	0	New HIV+	66406	4.82220732107236	0	Not Suppressed	45	0	1	0	Poor	1	Alcohol use	45.0595482546201	Both	Widow/Divorce/Sep	Work full-time	0	0	0	01	1	Yes	2-3 times a week	2-3 times a week	2-3 times a month	Never	30	7.5	0	37.5
1420	2	6	20	0	Mild	713	CD4>=500	0	New HIV+	34561	4.53858630001631	0	Not Suppressed	90	0	0	0	Fair	1	Alcohol use	45.0595482546201	Both	Widow/Divorce/Sep	Work full-time	0	0	0	02	1	Yes	2-3 times a week	Never	Never	Never	0	0	0	0
1421	1	0	32	1	Severe	250	200<=CD4<500	0	New HIV+	220448	5.34330616307205	0	Not Suppressed	90	0	1	0	Fair	0	No alcohol use	30.2943189596167	Both	Single	Work full-time	0	0	0	01	1	Don't know	Everyday	Never	Never	Never	0	0	0	0
1421	1	0	32	1	Severe	250	200<=CD4<500	0	New HIV+	220448	5.34330616307205	0	Not Suppressed	90	0	1	0	Fair	0	No alcohol use	30.2943189596167	Both	Single	Work full-time	0	0	0	02	2	Don't know	Less than 1 time a month	Never	Less than 1 time a month	Never	0	1.5	0	1.5
1425	1	0	26	1	Severe	573	CD4>=500	0	Know HIV+/No ART	296	2.47129171105894	1	Virally Suppressed	90	0	1	0	Fair	0	No alcohol use	34.5872689938398	Subdistrict	Married/cohabitating	Work full-time	0	0	0	02	1	Don't know	Everyday	Never	Never	Never	0	0	0	0
1425	1	0	26	1	Severe	573	CD4>=500	0	Know HIV+/No ART	296	2.47129171105894	1	Virally Suppressed	90	0	1	0	Fair	0	No alcohol use	34.5872689938398	Subdistrict	Married/cohabitating	Work full-time	0	0	0	03	2	Don't know	Everyday	2-3 times a month	2-3 times a month	Never	7.5	7.5	0	15
1425	1	0	26	1	Severe	573	CD4>=500	0	Know HIV+/No ART	296	2.47129171105894	1	Virally Suppressed	90	0	1	0	Fair	0	No alcohol use	34.5872689938398	Subdistrict	Married/cohabitating	Work full-time	0	0	0	04	3	Don't know	Everyday	Never	Never	Never	0	0	0	0
1430	1	0	15	0	None	363	200<=CD4<500	0	New HIV+	39500	4.59659709562646	0	Not Suppressed	1	0	1	1	Fair	1	Alcohol use	36.1670088980151	Both	Married/cohabitating	Work full-time	0	0	0	04	1	Yes	Less than 1 time a month	Never	Less than 1 time a month	Never	0	1.5	0	1.5
1431	1	0	27	1	Severe	409	200<=CD4<500	0	New HIV+	40700	4.60959440922522	0	Not Suppressed	90	0	1	0	Poor	0	No alcohol use	36.8405201916496	Subdistrict	Married/cohabitating	Unemployed/other	0	0	0	03	1	Yes	2-3 times a month	2-3 times a month	Never	Never	7.5	0	0	7.5
1431	1	0	27	1	Severe	409	200<=CD4<500	0	New HIV+	40700	4.60959440922522	0	Not Suppressed	90	0	1	0	Poor	0	No alcohol use	36.8405201916496	Subdistrict	Married/cohabitating	Unemployed/other	0	0	0	04	2	Yes	Less than 1 time a month	Less than 1 time a month	Never	Never	1.5	0	0	1.5
1431	1	0	27	1	Severe	409	200<=CD4<500	0	New HIV+	40700	4.60959440922522	0	Not Suppressed	90	0	1	0	Poor	0	No alcohol use	36.8405201916496	Subdistrict	Married/cohabitating	Unemployed/other	0	0	0	05	3	Yes	2-3 times a month	2-3 times a month	Never	Never	7.5	0	0	7.5
1431	1	0	27	1	Severe	409	200<=CD4<500	0	New HIV+	40700	4.60959440922522	0	Not Suppressed	90	0	1	0	Poor	0	No alcohol use	36.8405201916496	Subdistrict	Married/cohabitating	Unemployed/other	0	0	0	02	4	Yes	Less than 1 time a month	Never	Never	Never	0	0	0	0
1439	1	0	16	0	Mild	125	CD4<200	0	New HIV+	108652	5.03603772495907	0	Not Suppressed	6	1	1	1	Fair	1	Alcohol use	35.8576317590691	Subdistrict	Married/cohabitating	Work full-time	0	0	0	01	1	Don't know	Less than 1 time a month	Less than 1 time a month	Less than 1 time a month	Less than 1 time a month	1.5	1.5	1.5	4.5
1443	1	0	33	1	Severe	121	CD4<200	0	Know HIV+/No ART	229776	5.36130466485754	0	Not Suppressed	15	0	1	0	Poor	0	No alcohol use	54.5106091718001	Subdistrict	Married/cohabitating	Work part-time	0	0	0	01	1	Yes	Less than 1 time a month	Less than 1 time a month	Never	Never	1.5	0	0	1.5
1443	2	6	42	1	Severe	153	CD4<200	0	Know HIV+/No ART	44144	4.64487168313511	0	Not Suppressed	20	0	1	0	Fair	0	No alcohol use	54.5106091718001	Subdistrict	Married/cohabitating	Work part-time	0	0	0	01	1	No	1 time a week	Never	Never	Less than 1 time a month	0	0	1.5	1.5
1443	2	6	42	1	Severe	153	CD4<200	0	Know HIV+/No ART	44144	4.64487168313511	0	Not Suppressed	20	0	1	0	Fair	0	No alcohol use	54.5106091718001	Subdistrict	Married/cohabitating	Work part-time	0	0	0	02	2	Yes	2-3 times a week	Never	Never	Less than 1 time a month	0	0	1.5	1.5
1454	1	0	10	0	None	636	CD4>=500	0	New HIV+	1360	3.13353890837022	0	Not Suppressed	90	0	1	0	Fair	1	Alcohol use	40.3121149897331	Subdistrict	Married/cohabitating	Work full-time	0	0	0	01	1	Don't know	1 time a week	Never	Never	Never	0	0	0	0
1454	1	0	10	0	None	636	CD4>=500	0	New HIV+	1360	3.13353890837022	0	Not Suppressed	90	0	1	0	Fair	1	Alcohol use	40.3121149897331	Subdistrict	Married/cohabitating	Work full-time	0	0	0	02	2	Don't know	2-3 times a week	Never	Never	Never	0	0	0	0
1462	1	0	26	1	Severe	179	CD4<200	0	Know HIV+/No ART	113206	5.05386944538438	0	Not Suppressed	90	0	1	0	Fair	1	Alcohol use	41.3716632443532	Both	Widow/Divorce/Sep	Work full-time	0	0	0	01	1	Don't know	1 time a week	2-3 times a month	2-3 times a month	2-3 times a month	7.5	7.5	7.5	22.5
1462	1	0	26	1	Severe	179	CD4<200	0	Know HIV+/No ART	113206	5.05386944538438	0	Not Suppressed	90	0	1	0	Fair	1	Alcohol use	41.3716632443532	Both	Widow/Divorce/Sep	Work full-time	0	0	0	02	2	Yes	Less than 1 time a month	Less than 1 time a month	Never	Never	1.5	0	0	1.5
1473	2	6	14	0	None	57	CD4<200	0	New HIV+	75306	4.87682957996008	0	Not Suppressed	90	0	0	0	Poor	0	No alcohol use	27.3319644079398	Subdistrict	Married/cohabitating	Work part-time	0	0	0	01	1	No	Everyday	Never	Never	Never	0	0	0	0
1473	2	6	14	0	None	57	CD4<200	0	New HIV+	75306	4.87682957996008	0	Not Suppressed	90	0	0	0	Poor	0	No alcohol use	27.3319644079398	Subdistrict	Married/cohabitating	Work part-time	0	0	0	02	2	No	2-3 times a week	Never	Never	Never	0	0	0	0
1473	1	0	5	0	None	70	CD4<200	0	New HIV+	47239	4.67430069548088	0	Not Suppressed	90	0	1	1	Poor	0	No alcohol use	27.3319644079398	Subdistrict	Married/cohabitating	Work part-time	0	0	0	04	1	Don't know	2-3 times a week	Never	2-3 times a month	Never	0	7.5	0	7.5
1476	2	6	25	1	Severe	228	200<=CD4<500	1	New HIV+	7660	3.8842287696326	0	Not Suppressed	70	0	1	0	Fair	0	Alcohol use	27.0116358658453	Both	Single	Work part-time	0	0	0	02	1	No	2-3 times a month	Less than 1 time a month	Never	Never	1.5	0	0	1.5
1476	1	0	13	0	None	158	CD4<200	1	New HIV+	683	2.83442070368153	0	Not Suppressed	70	0	1	0	Fair	1	Alcohol use	27.0116358658453	Both	Single	Work part-time	0	0	0	01	1	Don't know	2-3 times a month	Less than 1 time a month	2-3 times a month	Never	1.5	7.5	0	9
1476	1	0	13	0	None	158	CD4<200	1	New HIV+	683	2.83442070368153	0	Not Suppressed	70	0	1	0	Fair	1	Alcohol use	27.0116358658453	Both	Single	Work part-time	0	0	0	02	2	Don't know	2-3 times a week	Less than 1 time a month	2-3 times a week	Never	1.5	30	0	31.5
1476	1	0	13	0	None	158	CD4<200	1	New HIV+	683	2.83442070368153	0	Not Suppressed	70	0	1	0	Fair	1	Alcohol use	27.0116358658453	Both	Single	Work part-time	0	0	0	03	3	Don't know	2-3 times a month	Less than 1 time a month	2-3 times a month	Never	1.5	7.5	0	9
1476	1	0	13	0	None	158	CD4<200	1	New HIV+	683	2.83442070368153	0	Not Suppressed	70	0	1	0	Fair	1	Alcohol use	27.0116358658453	Both	Single	Work part-time	0	0	0	04	4	Don't know	Less than 1 time a month	Never	Never	Less than 1 time a month	0	0	1.5	1.5
1479	1	0	36	1	Severe	182	CD4<200	0	New HIV+	99720	4.99878226983174	0	Not Suppressed	30	0	1	1	Fair	0	No alcohol use	29.9822039698836	Both	Married/cohabitating	Work full-time	0	0	0	02	1	No	1 time a week	Never	2-3 times a month	Never	0	7.5	0	7.5
1479	1	0	36	1	Severe	182	CD4<200	0	New HIV+	99720	4.99878226983174	0	Not Suppressed	30	0	1	1	Fair	0	No alcohol use	29.9822039698836	Both	Married/cohabitating	Work full-time	0	0	0	03	2	Don't know	2-3 times a week	2-3 times a month	2-3 times a month	Never	7.5	7.5	0	15
1479	2	6	27	1	Severe	201	200<=CD4<500	1	New HIV+	58271	4.76545247116644	0	Not Suppressed	60	0	1	0	Fair	0	No alcohol use	29.9822039698836	Both	Married/cohabitating	Work full-time	0	0	0	01	1	Yes	2-3 times a month	Never	Less than 1 time a month	Never	0	1.5	0	1.5
1484	1	0	18	0	Mild	128	CD4<200	0	New HIV+	52795	4.72259279421503	0	Not Suppressed	87	0	1	0	Fair	0	No alcohol use	34.6748802190281	Subdistrict	Married/cohabitating	Work full-time	0	0	0	04	1	Don't know	Everyday	2-3 times a week	2-3 times a month	Never	30	7.5	0	37.5
1485	1	0	35	1	Severe	98	CD4<200	0	New HIV+	116064	5.06469753390034	0	Not Suppressed	60	0	1	0	Poor	1	Alcohol use	31.4332648870637	Subdistrict	Single	Unemployed/other	0	0	0	06	1	Don't know	1 time a week	2-3 times a month	1 time a week	Never	7.5	12	0	19.5
1487	1	0	25	1	Severe	216	200<=CD4<500	0	Know HIV+/No ART	29464	4.46929170584686	0	Not Suppressed	15	0	1	0	Poor	0	No alcohol use	24.3148528405202	Both	Single	Unemployed/other	0	0	0	01	1	Yes	Less than 1 time a month	Never	Less than 1 time a month	Never	0	1.5	0	1.5
1488	1	0	19	0	Mild	328	200<=CD4<500	0	New HIV+	11950	4.07736790528416	0	Not Suppressed	45	0	0	0	Fair	1	Alcohol use	42.3080082135524	Individual	Married/cohabitating	Work full-time	0	0	0	04	1	Yes	Less than 1 time a month	Never	Never	Never	0	0	0	0
1488	1	0	19	0	Mild	328	200<=CD4<500	0	New HIV+	11950	4.07736790528416	0	Not Suppressed	45	0	0	0	Fair	1	Alcohol use	42.3080082135524	Individual	Married/cohabitating	Work full-time	0	0	0	03	2	Yes	2-3 times a week	Never	Never	Never	0	0	0	0
1492	1	0	25	1	Severe	225	200<=CD4<500	1	Know HIV+/On ART	1	0	1	Virally Suppressed	80	0	1	0	Fair	1	Alcohol use	26.9623545516769	Subdistrict	Widow/Divorce/Sep	Work full-time	0	0	0	03	1	Yes	2-3 times a month	Never	Never	Never	0	0	0	0
1493	1	0	36	1	Severe	49	CD4<200	0	New HIV+	88	1.94448267215017	1	Virally Suppressed	90	0	0	0	Poor	0	No alcohol use	35.2854209445585	Both	Single	Work full-time	0	0	0	03	1	Don't know	2-3 times a week	Never	Never	Never	0	0	0	0
1493	1	0	36	1	Severe	49	CD4<200	0	New HIV+	88	1.94448267215017	1	Virally Suppressed	90	0	0	0	Poor	0	No alcohol use	35.2854209445585	Both	Single	Work full-time	0	0	0	05	2	Don't know	2-3 times a week	Never	Never	Never	0	0	0	0
1493	1	0	36	1	Severe	49	CD4<200	0	New HIV+	88	1.94448267215017	1	Virally Suppressed	90	0	0	0	Poor	0	No alcohol use	35.2854209445585	Both	Single	Work full-time	0	0	0	06	3	Don't know	2-3 times a week	Never	Never	Never	0	0	0	0
1493	1	0	36	1	Severe	49	CD4<200	0	New HIV+	88	1.94448267215017	1	Virally Suppressed	90	0	0	0	Poor	0	No alcohol use	35.2854209445585	Both	Single	Work full-time	0	0	0	07	4	Don't know	2-3 times a month	Never	Never	Never	0	0	0	0
1502	1	0	11	0	None	329	200<=CD4<500	0	New HIV+	63904	4.80552804319061	0	Not Suppressed	90	0	1	0	Fair	1	Alcohol use	36.3285420944559	Subdistrict	Widow/Divorce/Sep	Work part-time	0	0	0	01	1	No	2-3 times a month	2-3 times a month	Never	Never	7.5	0	0	7.5
1502	2	6	19	0	Mild	256	200<=CD4<500	0	New HIV+	1080	3.03342375548695	0	Not Suppressed	90	0	0	0	Poor	0	Alcohol use	36.3285420944559	Subdistrict	Widow/Divorce/Sep	Work part-time	0	0	0	01	1	No	2-3 times a month	Never	Never	Never	0	0	0	0
1502	2	6	19	0	Mild	256	200<=CD4<500	0	New HIV+	1080	3.03342375548695	0	Not Suppressed	90	0	0	0	Poor	0	Alcohol use	36.3285420944559	Subdistrict	Widow/Divorce/Sep	Work part-time	0	0	0	02	2	Yes	2-3 times a month	Never	Never	Never	0	0	0	0
1504	1	0	10	0	None	464	200<=CD4<500	0	New HIV+	24628	4.39142914491944	0	Not Suppressed	90	0	0	1	Fair	1	Alcohol use	47.0417522245038	Both	Married/cohabitating	Work full-time	0	0	0	01	1	No	2-3 times a month	Never	Never	Never	0	0	0	0
1504	2	6	24	1	Severe	334	200<=CD4<500	0	New HIV+	9066	3.95741571472267	0	Not Suppressed	90	0	0	1	Fair	0	Alcohol use	47.0417522245038	Both	Married/cohabitating	Work full-time	0	0	0	01	1	Yes	Less than 1 time a month	Never	Never	Never	0	0	0	0
1504	2	6	24	1	Severe	334	200<=CD4<500	0	New HIV+	9066	3.95741571472267	0	Not Suppressed	90	0	0	1	Fair	0	Alcohol use	47.0417522245038	Both	Married/cohabitating	Work full-time	0	0	0	02	2	No	2-3 times a month	Never	Never	Never	0	0	0	0
1506	1	0	14	0	None	49	CD4<200	0	New HIV+	159769	5.20349251693679	0	Not Suppressed	85	0	1	0	Good or very good	1	Alcohol use	37.0321697467488	Both	Married/cohabitating	Work full-time	0	0	0	02	1	Yes	1 time a week	Never	Never	Never	0	0	0	0
1506	1	0	14	0	None	49	CD4<200	0	New HIV+	159769	5.20349251693679	0	Not Suppressed	85	0	1	0	Good or very good	1	Alcohol use	37.0321697467488	Both	Married/cohabitating	Work full-time	0	0	0	03	2	No	2-3 times a month	Never	Never	Never	0	0	0	0
1506	1	0	14	0	None	49	CD4<200	0	New HIV+	159769	5.20349251693679	0	Not Suppressed	85	0	1	0	Good or very good	1	Alcohol use	37.0321697467488	Both	Married/cohabitating	Work full-time	0	0	0	04	3	Yes	1 time a week	Never	Never	Never	0	0	0	0
1506	1	0	14	0	None	49	CD4<200	0	New HIV+	159769	5.20349251693679	0	Not Suppressed	85	0	1	0	Good or very good	1	Alcohol use	37.0321697467488	Both	Married/cohabitating	Work full-time	0	0	0	05	4	No	2-3 times a month	Never	Less than 1 time a month	Never	0	1.5	0	1.5
1508	1	0	28	1	Severe	435	200<=CD4<500	0	New HIV+	34	1.53147891704226	1	Virally Suppressed	21	0	1	1	Fair	1	Alcohol use	27.7289527720739	Both	Single	Work full-time	0	0	0	03	1	Yes	1 time a week	Less than 1 time a month	Never	Never	1.5	0	0	1.5
1508	1	0	28	1	Severe	435	200<=CD4<500	0	New HIV+	34	1.53147891704226	1	Virally Suppressed	21	0	1	1	Fair	1	Alcohol use	27.7289527720739	Both	Single	Work full-time	0	0	0	04	2	Don't know	2-3 times a month	Never	Never	Never	0	0	0	0
1508	1	0	28	1	Severe	435	200<=CD4<500	0	New HIV+	34	1.53147891704226	1	Virally Suppressed	21	0	1	1	Fair	1	Alcohol use	27.7289527720739	Both	Single	Work full-time	0	0	0	01	3	Don't know	2-3 times a month	Never	Never	Never	0	0	0	0
1508	2	6	20	0	Mild	582	CD4>=500	0	New HIV+	2642	3.42193281327851	0	Not Suppressed	10	0	1	0	Good or very good	1	Alcohol use	27.7289527720739	Both	Single	Work full-time	0	0	0	03	1	Yes	2-3 times a month	Less than 1 time a month	Never	Never	1.5	0	0	1.5
1515	2	6	10	0	None	357	200<=CD4<500	0	New HIV+	NA	NA	NA	NA	2	0	0	0	Fair	0	No alcohol use	30.0862422997947	Control	Married/cohabitating	Work full-time	0	0	0	01	1	No	Less than 1 time a month	Never	Never	Never	0	0	0	0
1515	1	0	29	1	Severe	329	200<=CD4<500	0	New HIV+	177752	5.24981449595076	0	Not Suppressed	3	0	1	0	Fair	0	No alcohol use	30.0862422997947	Control	Married/cohabitating	Work full-time	0	0	0	04	1	Yes	Less than 1 time a month	Less than 1 time a month	Never	Never	1.5	0	0	1.5
1518	1	0	17	0	Mild	413	200<=CD4<500	0	New HIV+	12300	4.0899051114394	0	Not Suppressed	20	0	1	1	Fair	1	Alcohol use	47.0417522245038	Both	Widow/Divorce/Sep	Unemployed/other	0	0	0	03	1	Yes	2-3 times a month	Less than 1 time a month	2-3 times a month	2-3 times a month	1.5	7.5	7.5	16.5
1518	1	0	17	0	Mild	413	200<=CD4<500	0	New HIV+	12300	4.0899051114394	0	Not Suppressed	20	0	1	1	Fair	1	Alcohol use	47.0417522245038	Both	Widow/Divorce/Sep	Unemployed/other	0	0	0	04	2	Yes	2-3 times a month	Less than 1 time a month	2-3 times a month	2-3 times a month	1.5	7.5	7.5	16.5
1518	1	0	17	0	Mild	413	200<=CD4<500	0	New HIV+	12300	4.0899051114394	0	Not Suppressed	20	0	1	1	Fair	1	Alcohol use	47.0417522245038	Both	Widow/Divorce/Sep	Unemployed/other	0	0	0	05	3	Yes	2-3 times a month	Less than 1 time a month	2-3 times a month	2-3 times a month	1.5	7.5	7.5	16.5
1518	1	0	17	0	Mild	413	200<=CD4<500	0	New HIV+	12300	4.0899051114394	0	Not Suppressed	20	0	1	1	Fair	1	Alcohol use	47.0417522245038	Both	Widow/Divorce/Sep	Unemployed/other	0	0	0	06	4	Yes	2-3 times a month	Never	2-3 times a month	2-3 times a month	0	7.5	7.5	15
1518	1	0	17	0	Mild	413	200<=CD4<500	0	New HIV+	12300	4.0899051114394	0	Not Suppressed	20	0	1	1	Fair	1	Alcohol use	47.0417522245038	Both	Widow/Divorce/Sep	Unemployed/other	0	0	0	07	5	Yes	2-3 times a month	Never	2-3 times a month	2-3 times a month	0	7.5	7.5	15
1518	1	0	17	0	Mild	413	200<=CD4<500	0	New HIV+	12300	4.0899051114394	0	Not Suppressed	20	0	1	1	Fair	1	Alcohol use	47.0417522245038	Both	Widow/Divorce/Sep	Unemployed/other	0	0	0	08	6	Yes	2-3 times a month	Never	2-3 times a month	2-3 times a month	0	7.5	7.5	15
1522	1	0	1	0	None	501	CD4>=500	0	New HIV+	15306	4.18486170899343	0	Not Suppressed	90	0	1	1	Fair	1	Alcohol use	39.1184120465435	Subdistrict	Widow/Divorce/Sep	Work full-time	0	0	0	02	1	Don't know	2-3 times a month	Less than 1 time a month	Never	Less than 1 time a month	1.5	0	1.5	3
1529	1	0	41	1	Severe	247	200<=CD4<500	0	New HIV+	208000	5.31806333496276	0	Not Suppressed	90	1	1	1	Poor	0	No alcohol use	31.2662559890486	Subdistrict	Married/cohabitating	Work full-time	0	0	0	04	1	Yes	1 time a week	2-3 times a month	Less than 1 time a month	Less than 1 time a month	7.5	1.5	1.5	10.5
1529	1	0	41	1	Severe	247	200<=CD4<500	0	New HIV+	208000	5.31806333496276	0	Not Suppressed	90	1	1	1	Poor	0	No alcohol use	31.2662559890486	Subdistrict	Married/cohabitating	Work full-time	0	0	0	05	2	Yes	2-3 times a month	Never	2-3 times a month	Less than 1 time a month	0	7.5	1.5	9
1529	1	0	41	1	Severe	247	200<=CD4<500	0	New HIV+	208000	5.31806333496276	0	Not Suppressed	90	1	1	1	Poor	0	No alcohol use	31.2662559890486	Subdistrict	Married/cohabitating	Work full-time	0	0	0	06	3	Yes	2-3 times a month	2-3 times a month	Less than 1 time a month	Less than 1 time a month	7.5	1.5	1.5	10.5
1529	2	6	35	1	Severe	206	200<=CD4<500	0	New HIV+	129685	5.11288974636967	0	Not Suppressed	90	1	1	1	Poor	0	No alcohol use	31.2662559890486	Subdistrict	Married/cohabitating	Work full-time	0	0	0	01	1	Yes	Everyday	2-3 times a week	2-3 times a month	2-3 times a month	30	7.5	7.5	45
1534	1	0	3	0	None	373	200<=CD4<500	0	New HIV+	29520	4.470116353151	0	Not Suppressed	30	0	1	1	Fair	1	Alcohol use	27.5865845311431	Individual	Married/cohabitating	Work full-time	0	0	0	02	1	Yes	1 time a week	Less than 1 time a month	1 time a week	Never	1.5	12	0	13.5
1534	1	0	3	0	None	373	200<=CD4<500	0	New HIV+	29520	4.470116353151	0	Not Suppressed	30	0	1	1	Fair	1	Alcohol use	27.5865845311431	Individual	Married/cohabitating	Work full-time	0	0	0	03	2	Yes	Less than 1 time a month	Never	Less than 1 time a month	Never	0	1.5	0	1.5
1550	1	0	17	0	Mild	144	CD4<200	0	New HIV+	54	1.73239375982297	1	Virally Suppressed	10	0	1	1	Poor	0	No alcohol use	32	Individual	Married/cohabitating	Work part-time	0	0	0	01	1	Don't know	2-3 times a month	Less than 1 time a month	Less than 1 time a month	Less than 1 time a month	1.5	1.5	1.5	4.5
1550	1	0	17	0	Mild	144	CD4<200	0	New HIV+	54	1.73239375982297	1	Virally Suppressed	10	0	1	1	Poor	0	No alcohol use	32	Individual	Married/cohabitating	Work part-time	0	0	0	02	2	Don't know	Less than 1 time a month	Less than 1 time a month	Less than 1 time a month	Never	1.5	1.5	0	3
1564	1	0	29	1	Severe	317	200<=CD4<500	0	Know HIV+/No ART	438	2.6414741105041	0	Not Suppressed	90	0	1	0	Fair	0	No alcohol use	28.1204654346338	Individual	Single	Work part-time	0	0	0	03	1	Yes	Everyday	2-3 times a week	2-3 times a week	2-3 times a week	30	30	30	90
1564	2	6	28	1	Severe	409	200<=CD4<500	0	Know HIV+/No ART	390	2.5910646070265	1	Virally Suppressed	90	0	1	0	Fair	0	No alcohol use	28.1204654346338	Individual	Single	Work part-time	0	0	0	01	1	Yes	2-3 times a week	Never	1 time a week	2-3 times a month	0	12	7.5	19.5
1564	2	6	28	1	Severe	409	200<=CD4<500	0	Know HIV+/No ART	390	2.5910646070265	1	Virally Suppressed	90	0	1	0	Fair	0	No alcohol use	28.1204654346338	Individual	Single	Work part-time	0	0	0	02	2	Yes	Less than 1 time a month	Never	Less than 1 time a month	Less than 1 time a month	0	1.5	1.5	3
1565	2	6	35	1	Severe	463	200<=CD4<500	1	Know HIV+/On ART	NA	NA	NA	NA	15	0	1	0	Poor	0	No alcohol use	30.3928815879535	Control	Single	Unemployed/other	0	0	0	01	1	Don't know	Less than 1 time a month	Never	Never	Less than 1 time a month	0	0	1.5	1.5
1565	2	6	35	1	Severe	463	200<=CD4<500	1	Know HIV+/On ART	NA	NA	NA	NA	15	0	1	0	Poor	0	No alcohol use	30.3928815879535	Control	Single	Unemployed/other	0	0	0	02	2	Don't know	Less than 1 time a month	Less than 1 time a month	Never	Less than 1 time a month	1.5	0	1.5	3
1565	1	0	30	1	Severe	406	200<=CD4<500	1	Know HIV+/On ART	1	0	1	Virally Suppressed	50	0	1	0	Poor	0	No alcohol use	30.3928815879535	Control	Single	Unemployed/other	0	0	0	01	1	Yes	2-3 times a week	Never	Never	Less than 1 time a month	0	0	1.5	1.5
1566	1	0	47	1	Severe	379	200<=CD4<500	0	New HIV+	4729	3.67476931401543	0	Not Suppressed	70	0	1	0	Poor	1	Alcohol use	38.4147843942505	Individual	Widow/Divorce/Sep	Work full-time	0	0	0	01	1	Don't know	2-3 times a week	2-3 times a month	1 time a week	Less than 1 time a month	7.5	12	1.5	21
1566	1	0	47	1	Severe	379	200<=CD4<500	0	New HIV+	4729	3.67476931401543	0	Not Suppressed	70	0	1	0	Poor	1	Alcohol use	38.4147843942505	Individual	Widow/Divorce/Sep	Work full-time	0	0	0	02	2	Don't know	2-3 times a week	2-3 times a month	1 time a week	Never	7.5	12	0	19.5
1567	1	0	20	0	Mild	205	200<=CD4<500	1	Know HIV+/On ART	1	0	1	Virally Suppressed	90	0	0	1	Fair	1	Alcohol use	49.8836413415469	Individual	Married/cohabitating	Work full-time	0	0	0	03	1	Yes	2-3 times a month	Never	Never	Never	0	0	0	0
1567	1	0	20	0	Mild	205	200<=CD4<500	1	Know HIV+/On ART	1	0	1	Virally Suppressed	90	0	0	1	Fair	1	Alcohol use	49.8836413415469	Individual	Married/cohabitating	Work full-time	0	0	0	04	2	Yes	Less than 1 time a month	Never	Never	Never	0	0	0	0
1568	1	0	0	0	None	224	200<=CD4<500	0	Know HIV+/No ART	86678	4.93790888189346	0	Not Suppressed	30	0	0	0	Good or very good	1	Alcohol use	46.2149212867899	Individual	Married/cohabitating	Work full-time	0	0	0	02	1	Don't know	Less than 1 time a month	Never	Never	Never	0	0	0	0
1568	1	0	0	0	None	224	200<=CD4<500	0	Know HIV+/No ART	86678	4.93790888189346	0	Not Suppressed	30	0	0	0	Good or very good	1	Alcohol use	46.2149212867899	Individual	Married/cohabitating	Work full-time	0	0	0	03	2	Don't know	Less than 1 time a month	Never	Never	Never	0	0	0	0
1568	2	6	6	0	None	119	CD4<200	1	Know HIV+/No ART	6130	3.78746047451842	0	Not Suppressed	90	0	0	0	Good or very good	0	Alcohol use	46.2149212867899	Individual	Married/cohabitating	Work full-time	0	0	0	02	1	Yes	2-3 times a month	Never	Never	Never	0	0	0	0
1573	1	0	34	1	Severe	443	200<=CD4<500	0	New HIV+	13412	4.12749354475678	0	Not Suppressed	15	0	0	0	Poor	1	Alcohol use	31.2470910335387	Individual	Widow/Divorce/Sep	Work full-time	0	0	0	03	1	Yes	Less than 1 time a month	Never	Never	Never	0	0	0	0
1573	2	6	22	0	Mild	331	200<=CD4<500	0	New HIV+	3929	3.59428202881181	0	Not Suppressed	45	0	0	0	Fair	1	Alcohol use	31.2470910335387	Individual	Widow/Divorce/Sep	Work full-time	0	0	0	01	1	Yes	Less than 1 time a month	Never	Never	Never	0	0	0	0
1573	2	6	22	0	Mild	331	200<=CD4<500	0	New HIV+	3929	3.59428202881181	0	Not Suppressed	45	0	0	0	Fair	1	Alcohol use	31.2470910335387	Individual	Widow/Divorce/Sep	Work full-time	0	0	0	02	2	Yes	Less than 1 time a month	Never	Never	Never	0	0	0	0
1574	1	0	7	0	None	308	200<=CD4<500	0	New HIV+	1	0	1	Virally Suppressed	1	0	0	0	Good or very good	1	Alcohol use	37.8699520876112	Control	Married/cohabitating	Work full-time	0	0	0	02	1	No	Less than 1 time a month	Never	Never	Never	0	0	0	0
1574	2	6	16	0	Mild	303	200<=CD4<500	1	New HIV+	1	0	1	Virally Suppressed	10	0	1	0	Fair	0	Alcohol use	37.8699520876112	Control	Married/cohabitating	Work full-time	0	0	0	01	1	Yes	2-3 times a month	2-3 times a month	Never	Never	7.5	0	0	7.5
1574	2	6	16	0	Mild	303	200<=CD4<500	1	New HIV+	1	0	1	Virally Suppressed	10	0	1	0	Fair	0	Alcohol use	37.8699520876112	Control	Married/cohabitating	Work full-time	0	0	0	03	2	Yes	2-3 times a month	2-3 times a month	Never	Never	7.5	0	0	7.5
1575	2	6	23	1	Severe	46	CD4<200	0	Know HIV+/No ART	NA	NA	NA	NA	90	1	1	0	Poor	0	No alcohol use	25.3607118412047	Individual	Single	Work full-time	0	0	0	01	1	No	2-3 times a week	Less than 1 time a month	Never	Less than 1 time a month	1.5	0	1.5	3
1575	2	6	23	1	Severe	46	CD4<200	0	Know HIV+/No ART	NA	NA	NA	NA	90	1	1	0	Poor	0	No alcohol use	25.3607118412047	Individual	Single	Work full-time	0	0	0	02	2	Yes	2-3 times a month	Less than 1 time a month	Never	Never	1.5	0	0	1.5
1575	2	6	23	1	Severe	46	CD4<200	0	Know HIV+/No ART	NA	NA	NA	NA	90	1	1	0	Poor	0	No alcohol use	25.3607118412047	Individual	Single	Work full-time	0	0	0	03	3	Yes	2-3 times a month	Less than 1 time a month	Less than 1 time a month	Never	1.5	1.5	0	3
1575	2	6	23	1	Severe	46	CD4<200	0	Know HIV+/No ART	NA	NA	NA	NA	90	1	1	0	Poor	0	No alcohol use	25.3607118412047	Individual	Single	Work full-time	0	0	0	04	4	No	Less than 1 time a month	Less than 1 time a month	Never	Never	1.5	0	0	1.5
1575	1	0	28	1	Severe	34	CD4<200	0	Know HIV+/No ART	32900	4.51719589794997	0	Not Suppressed	90	1	1	1	Fair	0	No alcohol use	25.3607118412047	Individual	Single	Work full-time	0	0	0	05	1	Yes	2-3 times a week	2-3 times a month	Less than 1 time a month	2-3 times a month	7.5	1.5	7.5	16.5
1576	1	0	10	0	None	132	CD4<200	1	Know HIV+/On ART	1	0	1	Virally Suppressed	1	0	0	0	Fair	1	Alcohol use	37.07871321013	Individual	Married/cohabitating	Work full-time	0	0	0	03	1	Yes	Less than 1 time a month	Never	Never	Never	0	0	0	0
1578	1	0	24	1	Severe	367	200<=CD4<500	0	Know HIV+/No ART	174000	5.2405492482826	0	Not Suppressed	3	0	1	0	Poor	1	Alcohol use	33.3305954825462	Control	Married/cohabitating	Work full-time	0	0	0	02	1	Yes	Less than 1 time a month	Never	Never	Less than 1 time a month	0	0	1.5	1.5
1579	1	0	16	0	Mild	91	CD4<200	0	New HIV+	1	0	1	Virally Suppressed	83	0	1	0	Fair	0	No alcohol use	35.5975359342916	Control	Single	Work full-time	0	0	0	01	1	Don't know	2-3 times a week	2-3 times a week	2-3 times a week	2-3 times a month	30	30	7.5	67.5
1580	1	0	41	1	Severe	181	CD4<200	0	New HIV+	67	1.82607480270083	1	Virally Suppressed	90	0	1	0	Fair	0	No alcohol use	35.958932238193	Control	Single	Work full-time	0	0	0	01	1	Yes	2-3 times a month	Never	2-3 times a month	Less than 1 time a month	0	7.5	1.5	9
1580	1	0	41	1	Severe	181	CD4<200	0	New HIV+	67	1.82607480270083	1	Virally Suppressed	90	0	1	0	Fair	0	No alcohol use	35.958932238193	Control	Single	Work full-time	0	0	0	02	2	Yes	2-3 times a month	Never	Less than 1 time a month	Never	0	1.5	0	1.5
1580	1	0	41	1	Severe	181	CD4<200	0	New HIV+	67	1.82607480270083	1	Virally Suppressed	90	0	1	0	Fair	0	No alcohol use	35.958932238193	Control	Single	Work full-time	0	0	0	03	3	Don't know	2-3 times a month	Never	2-3 times a month	Never	0	7.5	0	7.5
1580	1	0	41	1	Severe	181	CD4<200	0	New HIV+	67	1.82607480270083	1	Virally Suppressed	90	0	1	0	Fair	0	No alcohol use	35.958932238193	Control	Single	Work full-time	0	0	0	04	4	Don't know	1 time a week	Never	2-3 times a month	Never	0	7.5	0	7.5
1580	2	6	16	0	Mild	233	200<=CD4<500	1	New HIV+	NA	NA	NA	NA	1	0	1	0	Fair	1	No alcohol use	35.958932238193	Control	Single	Work full-time	0	0	0	01	1	Yes	Less than 1 time a month	Less than 1 time a month	Never	Never	1.5	0	0	1.5
1581	2	6	37	1	Severe	263	200<=CD4<500	1	Know HIV+/On ART	1	0	1	Virally Suppressed	40	0	1	0	Poor	0	No alcohol use	32	Control	Single	Work full-time	0	0	0	01	1	Yes	2-3 times a week	Never	2-3 times a week	2-3 times a month	0	30	7.5	37.5
1581	2	6	37	1	Severe	263	200<=CD4<500	1	Know HIV+/On ART	1	0	1	Virally Suppressed	40	0	1	0	Poor	0	No alcohol use	32	Control	Single	Work full-time	0	0	0	02	2	Yes	2-3 times a month	Never	2-3 times a month	2-3 times a month	0	7.5	7.5	15
1581	2	6	37	1	Severe	263	200<=CD4<500	1	Know HIV+/On ART	1	0	1	Virally Suppressed	40	0	1	0	Poor	0	No alcohol use	32	Control	Single	Work full-time	0	0	0	03	3	Yes	2-3 times a week	Never	1 time a week	2-3 times a month	0	12	7.5	19.5
1581	1	0	30	1	Severe	196	CD4<200	1	Know HIV+/On ART	1	0	1	Virally Suppressed	23	0	1	0	Fair	0	No alcohol use	32	Control	Single	Work full-time	0	0	0	03	1	Yes	1 time a week	Never	1 time a week	1 time a week	0	12	12	24
1581	1	0	30	1	Severe	196	CD4<200	1	Know HIV+/On ART	1	0	1	Virally Suppressed	23	0	1	0	Fair	0	No alcohol use	32	Control	Single	Work full-time	0	0	0	04	2	No	2-3 times a month	Never	2-3 times a month	2-3 times a month	0	7.5	7.5	15
1582	1	0	14	0	None	216	200<=CD4<500	1	Know HIV+/On ART	1	0	1	Virally Suppressed	13	0	1	0	Fair	1	Alcohol use	33.8781656399726	Control	Married/cohabitating	Work full-time	0	0	0	02	1	Yes	1 time a week	Never	1 time a week	Never	0	12	0	12
1582	2	6	15	0	None	242	200<=CD4<500	1	Know HIV+/On ART	1	0	1	Virally Suppressed	5	0	0	0	Fair	1	Alcohol use	33.8781656399726	Control	Married/cohabitating	Work full-time	0	0	0	01	1	Yes	Less than 1 time a month	Never	Never	Never	0	0	0	0
1582	2	6	15	0	None	242	200<=CD4<500	1	Know HIV+/On ART	1	0	1	Virally Suppressed	5	0	0	0	Fair	1	Alcohol use	33.8781656399726	Control	Married/cohabitating	Work full-time	0	0	0	02	2	Yes	Less than 1 time a month	Never	Never	Never	0	0	0	0
1583	1	0	22	0	Mild	505	CD4>=500	1	Know HIV+/On ART	1	0	1	Virally Suppressed	10	1	1	0	Poor	1	Alcohol use	42.3326488706366	Control	Married/cohabitating	Work full-time	0	0	0	05	1	Yes	2-3 times a month	Never	2-3 times a month	Never	0	7.5	0	7.5
1583	1	0	22	0	Mild	505	CD4>=500	1	Know HIV+/On ART	1	0	1	Virally Suppressed	10	1	1	0	Poor	1	Alcohol use	42.3326488706366	Control	Married/cohabitating	Work full-time	0	0	0	06	2	No	Less than 1 time a month	Never	Never	Never	0	0	0	0
1583	1	0	22	0	Mild	505	CD4>=500	1	Know HIV+/On ART	1	0	1	Virally Suppressed	10	1	1	0	Poor	1	Alcohol use	42.3326488706366	Control	Married/cohabitating	Work full-time	0	0	0	07	3	Yes	Less than 1 time a month	Never	Less than 1 time a month	Never	0	1.5	0	1.5
1583	2	6	14	0	None	369	200<=CD4<500	1	Know HIV+/On ART	1	0	1	Virally Suppressed	20	1	1	0	Good or very good	1	Alcohol use	42.3326488706366	Control	Married/cohabitating	Work full-time	0	0	0	05	1	Yes	1 time a week	Never	2-3 times a month	2-3 times a month	0	7.5	7.5	15
1583	2	6	14	0	None	369	200<=CD4<500	1	Know HIV+/On ART	1	0	1	Virally Suppressed	20	1	1	0	Good or very good	1	Alcohol use	42.3326488706366	Control	Married/cohabitating	Work full-time	0	0	0	06	2	Yes	2-3 times a month	Never	Less than 1 time a month	Less than 1 time a month	0	1.5	1.5	3
1583	2	6	14	0	None	369	200<=CD4<500	1	Know HIV+/On ART	1	0	1	Virally Suppressed	20	1	1	0	Good or very good	1	Alcohol use	42.3326488706366	Control	Married/cohabitating	Work full-time	0	0	0	07	3	Yes	2-3 times a month	Never	Less than 1 time a month	Less than 1 time a month	0	1.5	1.5	3
1585	1	0	18	0	Mild	216	200<=CD4<500	1	Know HIV+/On ART	30	1.47712125471966	1	Virally Suppressed	4	0	0	0	Fair	0	No alcohol use	30.3134839151266	Control	Married/cohabitating	Work full-time	0	0	0	03	1	Yes	Less than 1 time a month	Never	Never	Never	0	0	0	0
1585	2	6	6	0	None	244	200<=CD4<500	1	Know HIV+/On ART	50	1.69897000433602	1	Virally Suppressed	2	0	0	0	Fair	0	No alcohol use	30.3134839151266	Control	Married/cohabitating	Work full-time	0	0	0	01	1	Yes	Less than 1 time a month	Never	Never	Never	0	0	0	0
1586	1	0	39	1	Severe	159	CD4<200	0	Know HIV+/No ART	137000	5.13672056715641	0	Not Suppressed	30	0	1	0	Fair	1	Alcohol use	29.4976043805613	Control	Single	Work full-time	0	0	0	03	1	Yes	2-3 times a month	2-3 times a month	2-3 times a month	2-3 times a month	7.5	7.5	7.5	22.5
1586	2	6	15	0	None	243	200<=CD4<500	0	Know HIV+/No ART	291	2.46389298898591	1	Virally Suppressed	3	0	0	0	Fair	1	Alcohol use	29.4976043805613	Control	Single	Work full-time	0	0	0	01	1	Yes	Less than 1 time a month	Never	Never	Never	0	0	0	0
1587	1	0	22	0	Mild	45	CD4<200	0	New HIV+	76950	4.8862086241675	0	Not Suppressed	7	0	0	0	Fair	1	Alcohol use	31.5811088295688	Individual	Widow/Divorce/Sep	Work full-time	0	0	0	01	1	Don't know	Less than 1 time a month	Never	Never	Never	0	0	0	0
1589	1	0	3	0	None	577	CD4>=500	0	New HIV+	2666	3.42586014507784	0	Not Suppressed	30	0	1	0	Fair	1	Alcohol use	35.3319644079398	Individual	Married/cohabitating	Work full-time	0	0	0	01	1	No	1 time a week	Never	2-3 times a month	Never	0	7.5	0	7.5
1591	1	0	20	0	Mild	115	CD4<200	0	Know HIV+/No ART	41632	4.61942727488149	0	Not Suppressed	15	0	1	0	Fair	0	No alcohol use	28.4626967830253	Control	Married/cohabitating	Work part-time	0	0	0	02	1	Yes	2-3 times a week	Never	2-3 times a month	Less than 1 time a month	0	7.5	1.5	9
1592	1	0	27	1	Severe	93	CD4<200	0	New HIV+	303120	5.48161459226694	0	Not Suppressed	13	0	1	0	Poor	1	Alcohol use	31.6522929500342	Control	Widow/Divorce/Sep	Work full-time	0	0	0	01	1	Yes	Less than 1 time a month	Never	Less than 1 time a month	Never	0	1.5	0	1.5
1593	2	6	6	0	None	161	CD4<200	1	Know HIV+/On ART	270	2.43136376415899	1	Virally Suppressed	20	0	1	0	Fair	0	No alcohol use	39.211498973306	Individual	Married/cohabitating	Work full-time	0	0	0	01	1	Yes	1 time a week	Never	Never	Less than 1 time a month	0	0	1.5	1.5
1593	2	6	6	0	None	161	CD4<200	1	Know HIV+/On ART	270	2.43136376415899	1	Virally Suppressed	20	0	1	0	Fair	0	No alcohol use	39.211498973306	Individual	Married/cohabitating	Work full-time	0	0	0	02	2	Yes	1 time a week	Never	Never	2-3 times a month	0	0	7.5	7.5
1593	1	0	5	0	None	433	200<=CD4<500	1	Know HIV+/On ART	1	0	1	Virally Suppressed	12	0	1	0	Fair	0	No alcohol use	39.211498973306	Individual	Married/cohabitating	Work full-time	0	0	0	01	1	Yes	2-3 times a month	Less than 1 time a month	Less than 1 time a month	Less than 1 time a month	1.5	1.5	1.5	4.5
1593	1	0	5	0	None	433	200<=CD4<500	1	Know HIV+/On ART	1	0	1	Virally Suppressed	12	0	1	0	Fair	0	No alcohol use	39.211498973306	Individual	Married/cohabitating	Work full-time	0	0	0	02	2	Yes	2-3 times a month	Less than 1 time a month	Never	Never	1.5	0	0	1.5
1593	1	0	5	0	None	433	200<=CD4<500	1	Know HIV+/On ART	1	0	1	Virally Suppressed	12	0	1	0	Fair	0	No alcohol use	39.211498973306	Individual	Married/cohabitating	Work full-time	0	0	0	03	3	Yes	2-3 times a month	Never	Never	Never	0	0	0	0
1594	1	0	22	0	Mild	667	CD4>=500	1	Know HIV+/On ART	1	0	1	Virally Suppressed	17	0	1	0	Poor	1	Alcohol use	35.0308008213552	Control	Married/cohabitating	Work full-time	0	0	0	04	1	Yes	Less than 1 time a month	Never	Never	Less than 1 time a month	0	0	1.5	1.5
1594	1	0	22	0	Mild	667	CD4>=500	1	Know HIV+/On ART	1	0	1	Virally Suppressed	17	0	1	0	Poor	1	Alcohol use	35.0308008213552	Control	Married/cohabitating	Work full-time	0	0	0	02	2	Yes	Less than 1 time a month	Never	Never	Less than 1 time a month	0	0	1.5	1.5
1595	1	0	15	0	None	215	200<=CD4<500	0	New HIV+	4520	3.65513843481138	0	Not Suppressed	7	0	1	0	Fair	1	Alcohol use	49.2046543463381	Individual	Married/cohabitating	Work full-time	0	0	0	01	1	Don't know	Less than 1 time a month	Never	Less than 1 time a month	Never	0	1.5	0	1.5
1598	1	0	27	1	Severe	757	CD4>=500	0	New HIV+	6900	3.83884909073726	0	Not Suppressed	90	0	0	0	Fair	1	Alcohol use	32.5859000684463	Individual	Widow/Divorce/Sep	Work full-time	0	0	0	02	1	No	Less than 1 time a month	Never	Never	Never	0	0	0	0
1599	2	6	27	1	Severe	226	200<=CD4<500	1	Know HIV+/On ART	49	1.69019608002851	1	Virally Suppressed	15	0	0	0	Fair	0	Alcohol use	30.3709787816564	Individual	Single	Work full-time	0	0	0	01	1	Yes	2-3 times a month	Never	Never	Never	0	0	0	0
1599	2	6	27	1	Severe	226	200<=CD4<500	1	Know HIV+/On ART	49	1.69019608002851	1	Virally Suppressed	15	0	0	0	Fair	0	Alcohol use	30.3709787816564	Individual	Single	Work full-time	0	0	0	02	2	No	Less than 1 time a month	Never	Never	Never	0	0	0	0
1599	2	6	27	1	Severe	226	200<=CD4<500	1	Know HIV+/On ART	49	1.69019608002851	1	Virally Suppressed	15	0	0	0	Fair	0	Alcohol use	30.3709787816564	Individual	Single	Work full-time	0	0	0	03	3	Yes	Less than 1 time a month	Never	Never	Never	0	0	0	0
1599	1	0	17	0	Mild	300	200<=CD4<500	1	Know HIV+/On ART	1	0	1	Virally Suppressed	50	0	1	0	Fair	1	Alcohol use	30.3709787816564	Individual	Single	Work full-time	0	0	0	03	1	Don't know	2-3 times a week	2-3 times a week	1 time a week	Never	30	12	0	42
1599	1	0	17	0	Mild	300	200<=CD4<500	1	Know HIV+/On ART	1	0	1	Virally Suppressed	50	0	1	0	Fair	1	Alcohol use	30.3709787816564	Individual	Single	Work full-time	0	0	0	04	2	Don't know	2-3 times a week	1 time a week	1 time a week	2-3 times a month	12	12	7.5	31.5
1601	1	0	22	0	Mild	287	200<=CD4<500	1	Know HIV+/On ART	41	1.61278385671974	1	Virally Suppressed	2	0	0	0	Fair	1	Alcohol use	31.5865845311431	Control	Married/cohabitating	Work full-time	0	0	0	04	1	No	Less than 1 time a month	Never	Never	Never	0	0	0	0
1605	1	0	20	0	Mild	233	200<=CD4<500	1	Know HIV+/On ART	1	0	1	Virally Suppressed	10	0	1	0	Poor	0	No alcohol use	30.757015742642	Control	Married/cohabitating	Work full-time	0	0	0	02	1	Yes	Less than 1 time a month	Never	Less than 1 time a month	Never	0	1.5	0	1.5
1605	1	0	20	0	Mild	233	200<=CD4<500	1	Know HIV+/On ART	1	0	1	Virally Suppressed	10	0	1	0	Poor	0	No alcohol use	30.757015742642	Control	Married/cohabitating	Work full-time	0	0	0	03	2	No	Less than 1 time a month	Never	Never	Never	0	0	0	0
1606	1	0	3	0	None	154	CD4<200	0	New HIV+	357355	5.55309986299299	0	Not Suppressed	1	0	1	0	Fair	1	Alcohol use	27.6824093086927	Control	Married/cohabitating	Work full-time	0	0	0	01	1	Yes	Less than 1 time a month	Never	Less than 1 time a month	Never	0	1.5	0	1.5
1606	2	6	19	0	Mild	48	CD4<200	0	New HIV+	116000	5.06445798922692	0	Not Suppressed	3	0	1	0	Poor	1	Alcohol use	27.6824093086927	Control	Married/cohabitating	Work full-time	0	0	0	01	1	Yes	Less than 1 time a month	Less than 1 time a month	Never	Less than 1 time a month	1.5	0	1.5	3
1610	1	0	26	1	Severe	124	CD4<200	0	New HIV+	46800	4.67024585307412	0	Not Suppressed	90	0	1	0	Fair	1	Alcohol use	41.4017796030116	Control	Married/cohabitating	Work full-time	0	0	0	01	1	Yes	2-3 times a month	Less than 1 time a month	Less than 1 time a month	Never	1.5	1.5	0	3
1612	2	6	15	0	None	336	200<=CD4<500	0	New HIV+	NA	NA	NA	NA	80	0	0	0	Fair	0	No alcohol use	24.0054757015743	Individual	Single	Work full-time	0	0	0	02	1	No	2-3 times a month	Never	Never	Never	0	0	0	0
1612	2	6	15	0	None	336	200<=CD4<500	0	New HIV+	NA	NA	NA	NA	80	0	0	0	Fair	0	No alcohol use	24.0054757015743	Individual	Single	Work full-time	0	0	0	03	2	No	2-3 times a month	Never	Never	Never	0	0	0	0
1612	2	6	15	0	None	336	200<=CD4<500	0	New HIV+	NA	NA	NA	NA	80	0	0	0	Fair	0	No alcohol use	24.0054757015743	Individual	Single	Work full-time	0	0	0	04	3	No	2-3 times a month	Never	Never	Never	0	0	0	0
1612	1	0	25	1	Severe	485	200<=CD4<500	0	New HIV+	30028	4.47752640719435	0	Not Suppressed	90	0	1	0	Fair	0	No alcohol use	24.0054757015743	Individual	Single	Work full-time	0	0	0	04	1	Don't know	1 time a week	2-3 times a month	Less than 1 time a month	Never	7.5	1.5	0	9
1612	1	0	25	1	Severe	485	200<=CD4<500	0	New HIV+	30028	4.47752640719435	0	Not Suppressed	90	0	1	0	Fair	0	No alcohol use	24.0054757015743	Individual	Single	Work full-time	0	0	0	05	2	Don't know	2-3 times a week	Never	Never	Never	0	0	0	0
1613	1	0	33	1	Severe	216	200<=CD4<500	0	New HIV+	6479	3.81150797994533	0	Not Suppressed	20	0	1	0	Fair	1	Alcohol use	37.160848733744	Individual	Widow/Divorce/Sep	Work full-time	0	0	0	06	1	Yes	Less than 1 time a month	Never	Never	Never	0	0	0	0
1613	1	0	33	1	Severe	216	200<=CD4<500	0	New HIV+	6479	3.81150797994533	0	Not Suppressed	20	0	1	0	Fair	1	Alcohol use	37.160848733744	Individual	Widow/Divorce/Sep	Work full-time	0	0	0	01	2	Yes	Less than 1 time a month	Never	Never	Never	0	0	0	0
1613	1	0	33	1	Severe	216	200<=CD4<500	0	New HIV+	6479	3.81150797994533	0	Not Suppressed	20	0	1	0	Fair	1	Alcohol use	37.160848733744	Individual	Widow/Divorce/Sep	Work full-time	0	0	0	05	3	Yes	Less than 1 time a month	Never	Less than 1 time a month	Less than 1 time a month	0	1.5	1.5	3
1615	1	0	20	0	Mild	294	200<=CD4<500	1	Know HIV+/On ART	28	1.44715803134222	1	Virally Suppressed	14	0	1	1	Fair	1	Alcohol use	35.0088980150582	Individual	Married/cohabitating	Work full-time	0	0	0	01	1	Yes	1 time a week	Less than 1 time a month	Less than 1 time a month	Less than 1 time a month	1.5	1.5	1.5	4.5
1620	1	0	29	1	Severe	229	200<=CD4<500	0	New HIV+	17998	4.25522424747984	0	Not Suppressed	90	0	1	0	Fair	0	No alcohol use	29.3552361396304	Control	Married/cohabitating	Work full-time	0	0	0	01	1	Don't know	Less than 1 time a month	Never	Less than 1 time a month	Never	0	1.5	0	1.5
1622	2	6	9	0	None	278	200<=CD4<500	1	New HIV+	1	0	1	Virally Suppressed	4	0	0	0	Fair	1	Alcohol use	34.1108829568789	Individual	Married/cohabitating	Work full-time	0	0	0	01	1	Yes	Less than 1 time a month	Never	Never	Never	0	0	0	0
1624	1	0	30	1	Severe	228	200<=CD4<500	0	New HIV+	22419	4.35061623697583	0	Not Suppressed	70	0	1	0	Fair	1	Alcohol use	38.1601642710472	Individual	Married/cohabitating	Work full-time	0	0	0	01	1	Don't know	2-3 times a month	2-3 times a month	Less than 1 time a month	Less than 1 time a month	7.5	1.5	1.5	10.5
1625	1	0	34	1	Severe	220	200<=CD4<500	1	Know HIV+/On ART	21	1.32221929473392	1	Virally Suppressed	12	0	1	0	Poor	1	Alcohol use	35.6632443531828	Control	Married/cohabitating	Work full-time	0	0	0	01	1	Yes	2-3 times a month	Never	2-3 times a month	Never	0	7.5	0	7.5
1625	2	6	25	1	Severe	303	200<=CD4<500	1	Know HIV+/On ART	21102	4.32432361870059	0	Not Suppressed	10	0	1	0	Fair	1	Alcohol use	35.6632443531828	Control	Married/cohabitating	Work full-time	0	0	0	01	1	Yes	2-3 times a month	Never	2-3 times a month	Never	0	7.5	0	7.5
1628	1	0	14	0	None	420	200<=CD4<500	0	Know HIV+/No ART	165000	5.21748394421391	0	Not Suppressed	5	0	1	0	Poor	1	Alcohol use	35.0006844626968	Control	Married/cohabitating	Work full-time	0	0	0	02	1	Yes	Less than 1 time a month	Never	Less than 1 time a month	Never	0	1.5	0	1.5
1629	2	6	10	0	None	197	CD4<200	0	Know HIV+/No ART	NA	NA	NA	NA	90	0	0	0	Poor	0	No alcohol use	34.570841889117	Individual	Single	Work full-time	0	0	0	01	1	Yes	2-3 times a week	Never	Never	Never	0	0	0	0
1629	2	6	10	0	None	197	CD4<200	0	Know HIV+/No ART	NA	NA	NA	NA	90	0	0	0	Poor	0	No alcohol use	34.570841889117	Individual	Single	Work full-time	0	0	0	02	2	Yes	2-3 times a week	Never	Never	Never	0	0	0	0
1629	2	6	10	0	None	197	CD4<200	0	Know HIV+/No ART	NA	NA	NA	NA	90	0	0	0	Poor	0	No alcohol use	34.570841889117	Individual	Single	Work full-time	0	0	0	03	3	Yes	Less than 1 time a month	Never	Never	Never	0	0	0	0
1629	1	0	25	1	Severe	175	CD4<200	0	Know HIV+/No ART	186000	5.26951294421792	0	Not Suppressed	90	0	1	0	Poor	0	No alcohol use	34.570841889117	Individual	Single	Work full-time	0	0	0	01	1	Yes	2-3 times a week	Never	Never	Less than 1 time a month	0	0	1.5	1.5
1635	2	6	24	1	Severe	253	200<=CD4<500	0	Know HIV+/No ART	21505	4.33253944689011	0	Not Suppressed	90	1	0	0	Fair	0	Alcohol use	32.0438056125941	Control	Single	Work full-time	0	0	0	01	1	No	2-3 times a week	Never	Never	Never	0	0	0	0
1641	1	0	16	0	Mild	163	CD4<200	0	New HIV+	48590	4.68654689906301	0	Not Suppressed	7	0	0	0	Fair	1	Alcohol use	31.4004106776181	Control	Single	Work full-time	0	0	0	04	1	Don't know	Less than 1 time a month	Never	Never	Never	0	0	0	0
1642	1	0	44	1	Severe	80	CD4<200	1	Know HIV+/On ART	1	0	1	Virally Suppressed	15	0	1	0	Poor	0	No alcohol use	39.6632443531828	Control	Widow/Divorce/Sep	Work full-time	0	0	0	01	1	Yes	Less than 1 time a month	Never	Less than 1 time a month	Never	0	1.5	0	1.5
1642	1	0	44	1	Severe	80	CD4<200	1	Know HIV+/On ART	1	0	1	Virally Suppressed	15	0	1	0	Poor	0	No alcohol use	39.6632443531828	Control	Widow/Divorce/Sep	Work full-time	0	0	0	02	2	No	Less than 1 time a month	Never	Never	Never	0	0	0	0
1648	2	6	6	0	None	192	CD4<200	0	Know HIV+/No ART	39039	4.59149868450582	0	Not Suppressed	30	0	0	0	Fair	0	No alcohol use	38.4175222450376	Control	Widow/Divorce/Sep	Unemployed/other	0	0	0	01	1	Yes	2-3 times a month	Never	Never	Never	0	0	0	0
1648	1	0	13	0	None	246	200<=CD4<500	0	Know HIV+/No ART	70947	4.85093403600221	0	Not Suppressed	20	0	1	0	Fair	0	No alcohol use	38.4175222450376	Control	Widow/Divorce/Sep	Unemployed/other	0	0	0	01	1	Don't know	Less than 1 time a month	Less than 1 time a month	Never	Never	1.5	0	0	1.5
1648	1	0	13	0	None	246	200<=CD4<500	0	Know HIV+/No ART	70947	4.85093403600221	0	Not Suppressed	20	0	1	0	Fair	0	No alcohol use	38.4175222450376	Control	Widow/Divorce/Sep	Unemployed/other	0	0	0	02	2	Don't know	2-3 times a month	Never	Never	Never	0	0	0	0
1648	1	0	13	0	None	246	200<=CD4<500	0	Know HIV+/No ART	70947	4.85093403600221	0	Not Suppressed	20	0	1	0	Fair	0	No alcohol use	38.4175222450376	Control	Widow/Divorce/Sep	Unemployed/other	0	0	0	03	3	Don't know	Less than 1 time a month	Less than 1 time a month	Never	Never	1.5	0	0	1.5
1650	2	6	20	0	Mild	179	CD4<200	0	New HIV+	NA	NA	NA	NA	1	0	0	0	Fair	1	Alcohol use	36.8459958932238	Individual	Widow/Divorce/Sep	Work full-time	0	0	0	01	1	Yes	Less than 1 time a month	Never	Never	Never	0	0	0	0
1655	1	0	10	0	None	175	CD4<200	1	Know HIV+/On ART	2485	3.39532639306935	0	Not Suppressed	70	0	1	0	Good or very good	1	Alcohol use	33.7878165639973	Individual	Married/cohabitating	Work full-time	0	0	0	02	1	Don't know	Less than 1 time a month	Less than 1 time a month	Never	Never	1.5	0	0	1.5
1655	2	6	13	0	None	155	CD4<200	1	Know HIV+/On ART	NA	NA	NA	NA	90	0	1	0	Fair	0	Alcohol use	33.7878165639973	Individual	Married/cohabitating	Work full-time	0	0	0	01	1	Yes	2-3 times a week	2-3 times a week	Never	Never	30	0	0	30
1658	1	0	38	1	Severe	469	200<=CD4<500	0	New HIV+	119000	5.07554696139253	0	Not Suppressed	20	1	1	1	Poor	0	No alcohol use	30.6173853524983	Control	Single	Work full-time	0	0	0	02	1	No	2-3 times a month	Less than 1 time a month	Never	Less than 1 time a month	1.5	0	1.5	3
1658	2	6	23	1	Severe	413	200<=CD4<500	0	New HIV+	NA	NA	NA	NA	7	1	0	0	Fair	0	No alcohol use	30.6173853524983	Control	Single	Work full-time	0	0	0	01	1	Yes	2-3 times a month	Never	Never	Never	0	0	0	0
1663	1	0	29	1	Severe	64	CD4<200	0	New HIV+	712	2.85247999363686	0	Not Suppressed	15	1	1	0	Fair	1	Alcohol use	35.7043121149897	Subdistrict	Single	Work full-time	0	0	0	03	1	Don't know	1 time a week	Never	2-3 times a month	Less than 1 time a month	0	7.5	1.5	9
1663	1	0	29	1	Severe	64	CD4<200	0	New HIV+	712	2.85247999363686	0	Not Suppressed	15	1	1	0	Fair	1	Alcohol use	35.7043121149897	Subdistrict	Single	Work full-time	0	0	0	04	2	Don't know	2-3 times a month	Less than 1 time a month	Never	Never	1.5	0	0	1.5
1663	2	6	22	0	Mild	148	CD4<200	1	New HIV+	NA	NA	NA	NA	25	1	0	0	Fair	0	Alcohol use	35.7043121149897	Subdistrict	Single	Work full-time	0	0	0	01	1	No	2-3 times a week	Never	Never	Never	0	0	0	0
1663	2	6	22	0	Mild	148	CD4<200	1	New HIV+	NA	NA	NA	NA	25	1	0	0	Fair	0	Alcohol use	35.7043121149897	Subdistrict	Single	Work full-time	0	0	0	02	2	Yes	2-3 times a month	Never	Never	Never	0	0	0	0
1665	1	0	10	0	None	246	200<=CD4<500	1	Know HIV+/On ART	21	1.32221929473392	1	Virally Suppressed	8	0	1	0	Fair	1	Alcohol use	39.1868583162218	Control	Married/cohabitating	Work full-time	0	0	0	01	1	Yes	2-3 times a month	Never	2-3 times a month	Less than 1 time a month	0	7.5	1.5	9
1670	1	0	14	0	None	325	200<=CD4<500	0	New HIV+	2910	3.46389298898591	0	Not Suppressed	15	1	1	0	Fair	1	Alcohol use	41.5222450376454	Individual	Married/cohabitating	Work full-time	0	0	0	01	1	Don't know	Less than 1 time a month	Never	Never	Never	0	0	0	0
1670	1	0	14	0	None	325	200<=CD4<500	0	New HIV+	2910	3.46389298898591	0	Not Suppressed	15	1	1	0	Fair	1	Alcohol use	41.5222450376454	Individual	Married/cohabitating	Work full-time	0	0	0	02	2	Don't know	Less than 1 time a month	Never	Never	Never	0	0	0	0
1670	1	0	14	0	None	325	200<=CD4<500	0	New HIV+	2910	3.46389298898591	0	Not Suppressed	15	1	1	0	Fair	1	Alcohol use	41.5222450376454	Individual	Married/cohabitating	Work full-time	0	0	0	03	3	Don't know	Less than 1 time a month	Never	Less than 1 time a month	Never	0	1.5	0	1.5
1671	2	6	17	0	Mild	297	200<=CD4<500	0	New HIV+	NA	NA	NA	NA	90	0	0	0	Fair	1	Alcohol use	36.1916495550992	Control	Married/cohabitating	Work part-time	0	0	0	02	1	Yes	1 time a week	Never	Never	Never	0	0	0	0
1671	2	6	17	0	Mild	297	200<=CD4<500	0	New HIV+	NA	NA	NA	NA	90	0	0	0	Fair	1	Alcohol use	36.1916495550992	Control	Married/cohabitating	Work part-time	0	0	0	03	2	Yes	1 time a week	Never	Never	Never	0	0	0	0
1671	1	0	16	0	Mild	461	200<=CD4<500	0	New HIV+	172	2.23552844690755	1	Virally Suppressed	90	0	1	1	Fair	1	Alcohol use	36.1916495550992	Control	Married/cohabitating	Work part-time	0	0	0	04	1	Don't know	Everyday	Less than 1 time a month	Everyday	Never	1.5	90	0	91.5
1671	1	0	16	0	Mild	461	200<=CD4<500	0	New HIV+	172	2.23552844690755	1	Virally Suppressed	90	0	1	1	Fair	1	Alcohol use	36.1916495550992	Control	Married/cohabitating	Work part-time	0	0	0	05	2	Don't know	Everyday	Less than 1 time a month	2-3 times a week	Never	1.5	30	0	31.5
1673	1	0	22	0	Mild	188	CD4<200	0	New HIV+	284	2.45331834004704	1	Virally Suppressed	90	1	1	0	Fair	1	Alcohol use	29.7768651608487	Individual	Married/cohabitating	Work full-time	0	0	0	02	1	No	Everyday	Less than 1 time a month	Everyday	Less than 1 time a month	1.5	90	1.5	93
1673	1	0	22	0	Mild	188	CD4<200	0	New HIV+	284	2.45331834004704	1	Virally Suppressed	90	1	1	0	Fair	1	Alcohol use	29.7768651608487	Individual	Married/cohabitating	Work full-time	0	0	0	04	2	No	2-3 times a week	Less than 1 time a month	2-3 times a week	Less than 1 time a month	1.5	30	1.5	33
1673	1	0	22	0	Mild	188	CD4<200	0	New HIV+	284	2.45331834004704	1	Virally Suppressed	90	1	1	0	Fair	1	Alcohol use	29.7768651608487	Individual	Married/cohabitating	Work full-time	0	0	0	05	3	No	2-3 times a week	Never	2-3 times a week	Less than 1 time a month	0	30	1.5	31.5
1673	1	0	22	0	Mild	188	CD4<200	0	New HIV+	284	2.45331834004704	1	Virally Suppressed	90	1	1	0	Fair	1	Alcohol use	29.7768651608487	Individual	Married/cohabitating	Work full-time	0	0	0	06	4	No	2-3 times a week	Never	Never	Never	0	0	0	0
1673	1	0	22	0	Mild	188	CD4<200	0	New HIV+	284	2.45331834004704	1	Virally Suppressed	90	1	1	0	Fair	1	Alcohol use	29.7768651608487	Individual	Married/cohabitating	Work full-time	0	0	0	07	5	Don't know	2-3 times a month	Less than 1 time a month	Never	Never	1.5	0	0	1.5
1674	1	0	16	0	Mild	52	CD4<200	0	Know HIV+/No ART	39600	4.59769518592551	0	Not Suppressed	90	0	1	1	Poor	1	Alcohol use	29.9082819986311	Individual	Single	Work part-time	0	0	0	05	1	Yes	2-3 times a week	Never	Never	Never	0	0	0	0
1674	1	0	16	0	Mild	52	CD4<200	0	Know HIV+/No ART	39600	4.59769518592551	0	Not Suppressed	90	0	1	1	Poor	1	Alcohol use	29.9082819986311	Individual	Single	Work part-time	0	0	0	06	2	Yes	2-3 times a week	Never	Never	Never	0	0	0	0
1674	1	0	16	0	Mild	52	CD4<200	0	Know HIV+/No ART	39600	4.59769518592551	0	Not Suppressed	90	0	1	1	Poor	1	Alcohol use	29.9082819986311	Individual	Single	Work part-time	0	0	0	07	3	Don't know	Everyday	Never	Never	Never	0	0	0	0
1674	1	0	16	0	Mild	52	CD4<200	0	Know HIV+/No ART	39600	4.59769518592551	0	Not Suppressed	90	0	1	1	Poor	1	Alcohol use	29.9082819986311	Individual	Single	Work part-time	0	0	0	08	4	Don't know	2-3 times a week	2-3 times a week	Never	Never	30	0	0	30
1675	1	0	12	0	None	40	CD4<200	0	New HIV+	72167	4.85833865194422	0	Not Suppressed	90	0	0	0	Fair	1	Alcohol use	29.2484599589322	Control	Married/cohabitating	Work full-time	0	0	0	02	1	Don't know	Less than 1 time a month	Never	Never	Never	0	0	0	0
1675	1	0	12	0	None	40	CD4<200	0	New HIV+	72167	4.85833865194422	0	Not Suppressed	90	0	0	0	Fair	1	Alcohol use	29.2484599589322	Control	Married/cohabitating	Work full-time	0	0	0	03	2	Don't know	Less than 1 time a month	Never	Never	Never	0	0	0	0
1675	1	0	12	0	None	40	CD4<200	0	New HIV+	72167	4.85833865194422	0	Not Suppressed	90	0	0	0	Fair	1	Alcohol use	29.2484599589322	Control	Married/cohabitating	Work full-time	0	0	0	04	3	Don't know	Less than 1 time a month	Never	Never	Never	0	0	0	0
1676	1	0	20	0	Mild	217	200<=CD4<500	0	New HIV+	10461	4.01957320209564	0	Not Suppressed	90	0	1	0	Fair	1	Alcohol use	25.6125941136208	Control	Married/cohabitating	Work full-time	0	0	0	03	1	Don't know	2-3 times a week	Never	2-3 times a week	Never	0	30	0	30
1676	1	0	20	0	Mild	217	200<=CD4<500	0	New HIV+	10461	4.01957320209564	0	Not Suppressed	90	0	1	0	Fair	1	Alcohol use	25.6125941136208	Control	Married/cohabitating	Work full-time	0	0	0	04	2	Don't know	2-3 times a week	Never	Never	Never	0	0	0	0
1676	1	0	20	0	Mild	217	200<=CD4<500	0	New HIV+	10461	4.01957320209564	0	Not Suppressed	90	0	1	0	Fair	1	Alcohol use	25.6125941136208	Control	Married/cohabitating	Work full-time	0	0	0	05	3	Don't know	2-3 times a month	Never	Never	Never	0	0	0	0
1676	2	6	28	1	Severe	222	200<=CD4<500	0	New HIV+	NA	NA	NA	NA	90	0	1	0	Poor	1	Alcohol use	25.6125941136208	Control	Married/cohabitating	Work full-time	0	0	0	01	1	Yes	2-3 times a week	2-3 times a month	2-3 times a week	Never	7.5	30	0	37.5
1676	2	6	28	1	Severe	222	200<=CD4<500	0	New HIV+	NA	NA	NA	NA	90	0	1	0	Poor	1	Alcohol use	25.6125941136208	Control	Married/cohabitating	Work full-time	0	0	0	02	2	Yes	2-3 times a week	2-3 times a month	2-3 times a week	Less than 1 time a month	7.5	30	1.5	39
1676	2	6	28	1	Severe	222	200<=CD4<500	0	New HIV+	NA	NA	NA	NA	90	0	1	0	Poor	1	Alcohol use	25.6125941136208	Control	Married/cohabitating	Work full-time	0	0	0	03	3	Yes	Less than 1 time a month	Less than 1 time a month	Less than 1 time a month	Never	1.5	1.5	0	3
1676	2	6	28	1	Severe	222	200<=CD4<500	0	New HIV+	NA	NA	NA	NA	90	0	1	0	Poor	1	Alcohol use	25.6125941136208	Control	Married/cohabitating	Work full-time	0	0	0	04	4	Yes	1 time a week	Never	2-3 times a month	Never	0	7.5	0	7.5
1676	2	6	28	1	Severe	222	200<=CD4<500	0	New HIV+	NA	NA	NA	NA	90	0	1	0	Poor	1	Alcohol use	25.6125941136208	Control	Married/cohabitating	Work full-time	0	0	0	05	5	Yes	1 time a week	Never	2-3 times a month	Never	0	7.5	0	7.5
1679	1	0	7	0	None	399	200<=CD4<500	0	New HIV+	1	0	1	Virally Suppressed	5	0	1	0	Fair	0	No alcohol use	28.6379192334018	Individual	Married/cohabitating	Work part-time	0	0	0	01	1	Don't know	2-3 times a month	Less than 1 time a month	Less than 1 time a month	Never	1.5	1.5	0	3
1683	1	0	28	1	Severe	242	200<=CD4<500	0	New HIV+	77430	4.88890925926353	0	Not Suppressed	90	0	1	1	Fair	1	Alcohol use	28.1095140314853	Subdistrict	Single	Work part-time	0	0	0	01	1	No	2-3 times a week	2-3 times a month	Less than 1 time a month	Never	7.5	1.5	0	9
1683	1	0	28	1	Severe	242	200<=CD4<500	0	New HIV+	77430	4.88890925926353	0	Not Suppressed	90	0	1	1	Fair	1	Alcohol use	28.1095140314853	Subdistrict	Single	Work part-time	0	0	0	03	2	No	2-3 times a week	2-3 times a month	Less than 1 time a month	Never	7.5	1.5	0	9
1683	1	0	28	1	Severe	242	200<=CD4<500	0	New HIV+	77430	4.88890925926353	0	Not Suppressed	90	0	1	1	Fair	1	Alcohol use	28.1095140314853	Subdistrict	Single	Work part-time	0	0	0	04	3	No	Less than 1 time a month	Never	Never	Never	0	0	0	0
1683	1	0	28	1	Severe	242	200<=CD4<500	0	New HIV+	77430	4.88890925926353	0	Not Suppressed	90	0	1	1	Fair	1	Alcohol use	28.1095140314853	Subdistrict	Single	Work part-time	0	0	0	05	4	No	Less than 1 time a month	Never	Never	Never	0	0	0	0
1686	1	0	27	1	Severe	193	CD4<200	0	Know HIV+/No ART	1	0	1	Virally Suppressed	90	1	1	0	Fair	1	Alcohol use	46.4941820670773	Both	Married/cohabitating	Unemployed/other	0	0	0	03	1	No	Less than 1 time a month	Less than 1 time a month	Never	Never	1.5	0	0	1.5
1686	1	0	27	1	Severe	193	CD4<200	0	Know HIV+/No ART	1	0	1	Virally Suppressed	90	1	1	0	Fair	1	Alcohol use	46.4941820670773	Both	Married/cohabitating	Unemployed/other	0	0	0	04	2	No	Less than 1 time a month	Never	Never	Never	0	0	0	0
1690	1	0	31	1	Severe	434	200<=CD4<500	1	Know HIV+/On ART	1	0	1	Virally Suppressed	20	1	1	0	Fair	1	Alcohol use	28.3750855578371	Control	Single	Unemployed/other	0	0	0	02	1	Don't know	2-3 times a month	Less than 1 time a month	Never	Never	1.5	0	0	1.5
1690	1	0	31	1	Severe	434	200<=CD4<500	1	Know HIV+/On ART	1	0	1	Virally Suppressed	20	1	1	0	Fair	1	Alcohol use	28.3750855578371	Control	Single	Unemployed/other	0	0	0	03	2	Don't know	2-3 times a month	Less than 1 time a month	Never	Never	1.5	0	0	1.5
1692	2	6	27	1	Severe	206	200<=CD4<500	0	New HIV+	30487	4.48411469076265	0	Not Suppressed	90	0	1	0	Fair	1	Alcohol use	34.6009582477755	Control	Married/cohabitating	Work full-time	0	0	0	03	1	Yes	2-3 times a month	Never	Less than 1 time a month	Never	0	1.5	0	1.5
1692	2	6	27	1	Severe	206	200<=CD4<500	0	New HIV+	30487	4.48411469076265	0	Not Suppressed	90	0	1	0	Fair	1	Alcohol use	34.6009582477755	Control	Married/cohabitating	Work full-time	0	0	0	04	2	Yes	Less than 1 time a month	Never	Less than 1 time a month	Never	0	1.5	0	1.5
1692	1	0	31	1	Severe	202	200<=CD4<500	0	New HIV+	53695	4.72993384671429	0	Not Suppressed	90	0	1	1	Fair	1	Alcohol use	34.6009582477755	Control	Married/cohabitating	Work full-time	0	0	0	02	1	Don't know	Everyday	2-3 times a week	2-3 times a week	Never	30	30	0	60
1696	1	0	8	0	None	253	200<=CD4<500	0	New HIV+	1	0	1	Virally Suppressed	10	0	0	0	Fair	1	Alcohol use	32.2600958247776	Individual	Widow/Divorce/Sep	Work full-time	0	0	0	03	1	No	Less than 1 time a month	Never	Never	Never	0	0	0	0
1736	1	0	23	1	Severe	306	200<=CD4<500	0	New HIV+	1	0	1	Virally Suppressed	90	1	1	0	Fair	1	Alcohol use	27.2991101984942	Individual	Single	Work full-time	0	0	0	01	1	Don't know	2-3 times a week	2-3 times a week	1 time a week	1 time a week	30	12	12	54
1736	1	0	23	1	Severe	306	200<=CD4<500	0	New HIV+	1	0	1	Virally Suppressed	90	1	1	0	Fair	1	Alcohol use	27.2991101984942	Individual	Single	Work full-time	0	0	0	02	2	Don't know	2-3 times a month	2-3 times a month	Less than 1 time a month	Never	7.5	1.5	0	9
1736	2	6	25	1	Severe	465	200<=CD4<500	0	New HIV+	27572	4.44046826982215	0	Not Suppressed	12	1	1	0	Fair	0	Alcohol use	27.2991101984942	Individual	Single	Work full-time	0	0	0	01	1	Don't know	2-3 times a month	Less than 1 time a month	Never	Never	1.5	0	0	1.5
1736	2	6	25	1	Severe	465	200<=CD4<500	0	New HIV+	27572	4.44046826982215	0	Not Suppressed	12	1	1	0	Fair	0	Alcohol use	27.2991101984942	Individual	Single	Work full-time	0	0	0	02	2	Don't know	2-3 times a month	Less than 1 time a month	Never	Never	1.5	0	0	1.5
1739	1	0	22	0	Mild	100	CD4<200	1	Know HIV+/On ART	107	2.02938377768521	1	Virally Suppressed	90	0	1	0	Fair	0	No alcohol use	35.4469541409993	Control	Married/cohabitating	Work full-time	0	0	0	01	1	Yes	2-3 times a month	Never	2-3 times a month	Never	0	7.5	0	7.5
1739	1	0	22	0	Mild	100	CD4<200	1	Know HIV+/On ART	107	2.02938377768521	1	Virally Suppressed	90	0	1	0	Fair	0	No alcohol use	35.4469541409993	Control	Married/cohabitating	Work full-time	0	0	0	02	2	Yes	2-3 times a month	Never	2-3 times a month	Never	0	7.5	0	7.5
